# Supplementary material for: Metal biomarker mixtures and blood pressure in the United States: cross-sectional findings from the 1999-2006 National Health and Nutrition Examination Survey (NHANES)
Source: Environ Health. 2021 Feb 14;20:15. doi: 10.1186/s12940-021-00695-1 (PMC7883578; doi:10.1186/s12940-021-00695-1)
Supplement: Supplementary file 8 — Additional file 8: Analysis Scripts and Data. [file 12940_2021_695_MOESM8_ESM.zip]

Archive with 5 entries (5 files):
- 0_LoadData (1)R4.R
- 1_CreateAnalyticDataset (1)R4.R
- 2_RPMS_Analysis_1999R4_2004.R
- NHANES_RPMS_AnalyticData2R4.RData
- X_tree_plot_function (1)R4.R
