# Supplementary material for: Metal biomarker mixtures and blood pressure in the United States: cross-sectional findings from the 1999-2006 National Health and Nutrition Examination Survey (NHANES)
Source: Environ Health. 2021 Feb 14;20:15. doi: 10.1186/s12940-021-00695-1 (PMC7883578; doi:10.1186/s12940-021-00695-1)
Supplement: Supplementary file 8 — Additional file 8: Analysis Scripts and Data. [file 12940_2021_695_MOESM8_ESM.zip › 0_LoadData (1)R4.R]

##################################################################
## Collect Variables from RNHANES
##################################################################
library(RNHANES)
library(plyr)
setwd("C://Users//evers//OneDrive - Emory University//Gribble-Projects//NHANES//Manuscript//Epidemiology//Resubmission//DATA")

## DEMOGRAPHIC DATA
demo_dataset_2003 = nhanes_load_data(c("DEMO"), c("2003-2004"))
demo_dataset_2001 = nhanes_load_data(c("DEMO"), c("2001-2002"))
demo_dataset_1999 = nhanes_load_data(c("DEMO"), c("1999-2000"))
table(ifelse(colnames(demo_dataset_1999) %in% colnames(demo_dataset_2001),"Common","Unique"))
table(ifelse(colnames(demo_dataset_2001) %in% colnames(demo_dataset_2003),"Common","Unique"))
table(ifelse(colnames(demo_dataset_1999) %in% colnames(demo_dataset_2003),"Common","Unique"))

## Stack data, retain all columns:
demo_dataset_full = rbind.fill(demo_dataset_1999,
				demo_dataset_2001,
				demo_dataset_2003)

## BLOOD PRESSURE DATA
bp_dataset_2003 = nhanes_load_data(c("BPX"), c("2003-2004"))
bp_dataset_2001 = nhanes_load_data(c("BPX"), c("2001-2002"))
bp_dataset_1999 = nhanes_load_data(c("BPX"), c("1999-2000"))
table(ifelse(colnames(bp_dataset_1999) %in% colnames(bp_dataset_2001),"Common","Unique"))
table(ifelse(colnames(bp_dataset_2001) %in% colnames(bp_dataset_2003),"Common","Unique"))
table(ifelse(colnames(bp_dataset_1999) %in% colnames(bp_dataset_2003),"Common","Unique"))

## Stack data, all columns are common:
bp1_dataset_full = rbind(bp_dataset_1999,
				bp_dataset_2001,
				bp_dataset_2003)
length(bp1_dataset_full$SEQN)
length(unique(bp1_dataset_full$SEQN))
table(ifelse(bp1_dataset_full$cycle == demo_dataset_full[bp1_dataset_full$SEQN,]$cycle,"Match","Un-Matched"))
## drop redundant variables
bp1_dataset_full = bp1_dataset_full[,1:30]

##############################
##########REVISION############
## BLOOD PRESSURE MEDICATION-USE DATA
bptx_dataset_2003 = nhanes_load_data(c("BPQ"), c("2003-2004"))
bptx_dataset_2001 = nhanes_load_data(c("BPQ"), c("2001-2002"))
bptx_dataset_1999 = nhanes_load_data(c("BPQ"), c("1999-2000"))
table(ifelse(colnames(bptx_dataset_1999) %in% colnames(bptx_dataset_2001),"Common","Unique"))
table(ifelse(colnames(bptx_dataset_2001) %in% colnames(bptx_dataset_2003),"Common","Unique"))
table(ifelse(colnames(bptx_dataset_1999) %in% colnames(bptx_dataset_2003),"Common","Unique"))

## rename mismatched colnames so these can be stacked:
cbind(colnames(bptx_dataset_1999),colnames(bptx_dataset_2001),ifelse(colnames(bptx_dataset_1999) %in% colnames(bptx_dataset_2001),"Common","Unique") )
colnames(bptx_dataset_1999) = colnames(bptx_dataset_2001)

## Stack data, all columns are common:
bptx1_dataset_full = rbind(bptx_dataset_1999,
                         bptx_dataset_2001,
                         bptx_dataset_2003)
length(bptx1_dataset_full$SEQN)
length(unique(bptx1_dataset_full$SEQN))

## Add this info to BP data:
bp1_dataset_full2 = merge(bptx1_dataset_full,bp1_dataset_full, by="SEQN", all=FALSE, all.y=TRUE)

#######END REVISION###########
##############################

## Combine BP and demographic data:
bp_dataset_full2 = merge(demo_dataset_full,bp1_dataset_full2, by="SEQN", all=FALSE, all.y=TRUE)
write.csv(bp_dataset_full2,"bp_dataset_full.csv")

## BLOOD METALS DATA
bhm_dataset_1999 = nhanes_load_data(c("LAB06"), c("1999-2000"))
bhm_dataset_2001 = nhanes_load_data(c("L06_B"), c("2001-2002"))
bhm_dataset_2003 = nhanes_load_data(c("L06BMT_C"), c("2003-2004"))

bhm_dataset_full = rbind.fill(bhm_dataset_1999,
				bhm_dataset_2001,
				bhm_dataset_2003)

write.csv(bhm_dataset_full,"bhm_dataset_full.csv")

## URINARY METALS DATA
heavymetal_dataset_1999 = nhanes_load_data(c("LAB06HM"), c("1999-2000"))
heavymetal_dataset_2001 = nhanes_load_data(c("L06HM_B"), c("2001-2002"))
heavymetal_dataset_2003 = nhanes_load_data(c("L06HM_C"), c("2003-2004"))

heavymetal_dataset_full = rbind.fill(heavymetal_dataset_1999,
				heavymetal_dataset_2001,
				heavymetal_dataset_2003)

write.csv(heavymetal_dataset_full,"heavymetal_dataset_full.csv")

## SMOKING DATA
smk_dataset_2003 = nhanes_load_data(c("SMQ"), c("2003-2004"))
smk_dataset_2001 = nhanes_load_data(c("SMQ"), c("2001-2002"))
smk_dataset_1999 = nhanes_load_data(c("SMQ"), c("1999-2000"))

smk_dataset_full = rbind(smk_dataset_1999[,c("SEQN","SMQ020","SMQ040","begin_year","end_year")],
				smk_dataset_2001[,c("SEQN","SMQ020","SMQ040","begin_year","end_year")],
				smk_dataset_2003[,c("SEQN","SMQ020","SMQ040","begin_year","end_year")])

## Define smoking status:
smk_dataset_full$SMK_STAT = NA
smk_dataset_full$SMK_STAT = ifelse(smk_dataset_full$SMQ020 == 2, "0-Never",
			ifelse(smk_dataset_full$SMQ020 == 1,ifelse(smk_dataset_full$SMQ040 %in% c(1,2),"2-Current",
			ifelse(smk_dataset_full$SMQ040 %in% c(3),"1-Former",NA)),NA) )

## BMI DATA
bmi_dataset_2003 = nhanes_load_data(c("BMX"), c("2003-2004"))
bmi_dataset_2001 = nhanes_load_data(c("BMX"), c("2001-2002"))
bmi_dataset_1999 = nhanes_load_data(c("BMX"), c("1999-2000"))

bmi_dataset_full = rbind(bmi_dataset_1999[,c("SEQN","BMXWT","BMXHT","BMXBMI","begin_year","end_year")],
				bmi_dataset_2001[,c("SEQN","BMXWT","BMXHT","BMXBMI","begin_year","end_year")],
				bmi_dataset_2003[,c("SEQN","BMXWT","BMXHT","BMXBMI","begin_year","end_year")])

## Creatinine DATA
lab_dataset_2003 = nhanes_load_data(c("L40_C"), c("2003-2004"))[,c("SEQN","LBXSAL","LBDSALSI","LBXSCR","LBDSCRSI","begin_year","end_year")]
colnames(lab_dataset_2003) = c("SEQN","LBXSAL","LBDSALSI","LBXSCR","LBDSCRSI","begin_year","end_year")
lab_dataset_2001 = nhanes_load_data(c("L40_B"), c("2001-2002"))[,c("SEQN","LBXSAL","LBDSALSI","LBDSCR","LBDSCRSI","begin_year","end_year")]
colnames(lab_dataset_2001) = c("SEQN","LBXSAL","LBDSALSI","LBXSCR","LBDSCRSI","begin_year","end_year")
lab_dataset_1999 = nhanes_load_data(c("LAB18"), c("1999-2000"))[,c("SEQN","LBXSAL","LBDSALSI","LBXSCR","LBDSCRSI","begin_year","end_year")]
colnames(lab_dataset_1999) = c("SEQN","LBXSAL","LBDSALSI","LBXSCR","LBDSCRSI","begin_year","end_year")

lab_dataset_full = rbind(lab_dataset_1999,
				lab_dataset_2001,
				lab_dataset_2003)

## Examine suspect creatinine bias:
plot(lab_dataset_full$LBXSCR ~ as.factor(lab_dataset_full$begin_year))
tapply(lab_dataset_full$LBXSCR, lab_dataset_full$begin_year, summary)

## Standradize 1999-2000:
lab_dataset_full$Stand.SCR = NA
lab_dataset_full[which(lab_dataset_full$begin_year %in% '1999'),]$Stand.SCR = (0.147 + 1.013*(lab_dataset_full[which(lab_dataset_full$begin_year %in% '1999'),]$LBXSCR))
lab_dataset_full[which(lab_dataset_full$begin_year %in% c('2001','2003')),]$Stand.SCR = lab_dataset_full[which(lab_dataset_full$begin_year %in% c('2001','2003')),]$LBXSCR

## Combine:
rownames(bmi_dataset_full) = as.character(bmi_dataset_full$SEQN) 
rownames(smk_dataset_full) = as.character(smk_dataset_full$SEQN) 
smkbmi_dataset_full = merge(bmi_dataset_full,smk_dataset_full, by="row.names", all=TRUE)
rownames(smkbmi_dataset_full) = as.character(smkbmi_dataset_full$Row.names)
smkbmi_dataset_full = smkbmi_dataset_full[,c(-1,-2,-8)]
colnames(smkbmi_dataset_full) = c("BMXWT","BMXHT","BMXBMI","byear_BMI","eyear_bmi","SMQ020","SMQ040","byear_SMK","eyear_SMK","SMK_STAT")
rownames(lab_dataset_full) = as.character(lab_dataset_full$SEQN) 
new_dataset_full = merge(smkbmi_dataset_full,lab_dataset_full,by="row.names",all=TRUE)
rownames(new_dataset_full) = as.character(new_dataset_full$Row.names)
new_dataset_full = new_dataset_full[,c(-1,-12)]
colnames(new_dataset_full) = c(colnames(new_dataset_full)[1:10],c("LBXSAL","LBDSALSI","LBXSCR","LBDSCRSI","byear_SCR","eyear_SCR","Stand.SCR"))

write.csv(new_dataset_full,"new_dataset_full.csv")
save(bp_dataset_full2,bhm_dataset_full,heavymetal_dataset_full,new_dataset_full,file="AllData.RData")

##################################################################
## Read in data sets
##################################################################
dt1 = read.csv("C://Users//evers//OneDrive - Emory University//Gribble-Projects//NHANES//Manuscript//Epidemiology//Resubmission//DATA//bp_dataset_full.csv")
rownames(dt1) = as.character(dt1$SEQN)
dt2 = read.csv("C://Users//evers//OneDrive - Emory University//Gribble-Projects//NHANES//Manuscript//Epidemiology//Resubmission//DATA//bhm_dataset_full.csv")
rownames(dt2) = as.character(dt2$SEQN)
dt3 = read.csv("C://Users//evers//OneDrive - Emory University//Gribble-Projects//NHANES//Manuscript//Epidemiology//Resubmission//DATA//heavymetal_dataset_full.csv")
rownames(dt3) = as.character(dt3$SEQN)
dt4 = read.csv("C://Users//evers//OneDrive - Emory University//Gribble-Projects//NHANES//Manuscript//Epidemiology//Resubmission//DATA//new_dataset_full.csv")
rownames(dt4) = as.character(dt4$X)

comb1 = merge(dt1,dt2,by="row.names",all.x=TRUE)
rownames(comb1) = as.character(comb1$SEQN.x)
comb2 = merge(comb1,dt3,by="row.names",all.x=TRUE)
rownames(comb2) = as.character(comb2$SEQN.x)
comb2 = comb2[,c(-1,-2)]
comb3 = merge(comb2,dt4,by="row.names",all.x=TRUE)
rownames(comb3) = as.character(comb3$SEQN.x)
comb3 = comb3[,c(-1)]

## Add PSU #3 to other PSU:
comb3$SDMVPSU2 = ifelse(comb3$SDMVPSU %in% 3,1,comb3$SDMVPSU)

## Save fully merged dataset:
save(comb3,file="DATA_1999_2004.RData")
