# Supplementary material for: Metal biomarker mixtures and blood pressure in the United States: cross-sectional findings from the 1999-2006 National Health and Nutrition Examination Survey (NHANES)
Source: Environ Health. 2021 Feb 14;20:15. doi: 10.1186/s12940-021-00695-1 (PMC7883578; doi:10.1186/s12940-021-00695-1)
Supplement: Supplementary file 8 — Additional file 8: Analysis Scripts and Data. [file 12940_2021_695_MOESM8_ESM.zip › 1_CreateAnalyticDataset (1)R4.R]

##################################################################
## Read in Merged data set
##################################################################
setwd("C://Users//evers//OneDrive - Emory University//Gribble-Projects//NHANES//Manuscript//Epidemiology//Resubmission//DATA")
load("DATA_1999_2004.RData")
comb3 = comb3[,c(-1,-228,-276)] ## removing row indicators from merged datasets

## Create Dummy Variables for categorical demographics:
comb3$sex = as.factor(ifelse(is.na(comb3$RIAGENDR)==TRUE,NA,ifelse(comb3$RIAGENDR %in% 2,"1-Female","2-Male")))
comb3$edu = as.factor(ifelse(is.na(comb3$DMDEDUC2)==TRUE,NA,
			ifelse(comb3$DMDEDUC2 %in% c(7,9),NA,
			ifelse(comb3$DMDEDUC2 %in% c(1,2,3),"1-HS_orLess","0-Greater_HS")
			)))
comb3$white = as.factor(ifelse(is.na(comb3$RIDRETH1)==TRUE,NA,
			ifelse(comb3$RIDRETH1 %in% 3,"1-Yes","0-No")
			))
comb3$mexAm = as.factor(ifelse(is.na(comb3$RIDRETH1)==TRUE,NA,
			ifelse(comb3$RIDRETH1 %in% 1,"1-Yes","0-No")
			))
comb3$othHs = as.factor(ifelse(is.na(comb3$RIDRETH1)==TRUE,NA,
			ifelse(comb3$RIDRETH1 %in% 2,"1-Yes","0-No")
			))
comb3$black = as.factor(ifelse(is.na(comb3$RIDRETH1)==TRUE,NA,
			ifelse(comb3$RIDRETH1 %in% 4,"1-Yes","0-No")
			))
comb3$other = as.factor(ifelse(is.na(comb3$RIDRETH1)==TRUE,NA,
			ifelse(comb3$RIDRETH1 %in% 5,"1-Yes","0-No")
			))
comb3$ageGrp2 = as.factor(ifelse(is.na(comb3$RIDAGEYR)==TRUE,NA,
			ifelse(comb3$RIDAGEYR < 10,">10",
			ifelse(comb3$RIDAGEYR <20,"10-20",
			ifelse(comb3$RIDAGEYR <30,"20-30",
			ifelse(comb3$RIDAGEYR <40,"30-40",
			ifelse(comb3$RIDAGEYR <50,"40-50",
			ifelse(comb3$RIDAGEYR <60,"50-60","60+"
			))))))))

## Estimate GFR from serum creatinine
#Example: 
h1 = ifelse(comb3$sex %in% "1-Female",0.7,0.9)
h2 = ifelse(comb3$sex %in% "1-Female",-0.329,-0.411)
h3 = ifelse(comb3$sex %in% "1-Female",1.018,1)
h4 = ifelse(comb3$black %in% "1-Yes",1.159,1)
comb3$ckd.ind = NA
comb3[which(comb3$sex %in% '1-Female' & comb3$black %in% '1-Yes' & comb3$Stand.SCR <= 0.7),]$ckd.ind = "C1"
comb3[which(comb3$sex %in% '1-Female' & comb3$black %in% '1-Yes' & comb3$Stand.SCR > 0.7),]$ckd.ind = "C2"
comb3[which(comb3$sex %in% '2-Male' & comb3$black %in% '1-Yes' & comb3$Stand.SCR <= 0.9),]$ckd.ind = "C3"
comb3[which(comb3$sex %in% '2-Male' & comb3$black %in% '1-Yes' & comb3$Stand.SCR > 0.9),]$ckd.ind = "C4"
comb3[which(comb3$sex %in% '1-Female' & comb3$black %in% '0-No' & comb3$Stand.SCR <= 0.7),]$ckd.ind = "C5"
comb3[which(comb3$sex %in% '1-Female' & comb3$black %in% '0-No' & comb3$Stand.SCR > 0.7),]$ckd.ind = "C6"
comb3[which(comb3$sex %in% '2-Male' & comb3$black %in% '0-No' & comb3$Stand.SCR <= 0.9),]$ckd.ind = "C7"
comb3[which(comb3$sex %in% '2-Male' & comb3$black %in% '0-No' & comb3$Stand.SCR > 0.9),]$ckd.ind = "C8"

comb3$GFR.CKD2 = NA
comb3[which(comb3$ckd.ind %in% "C1"),]$GFR.CKD2 = 166*((comb3[which(comb3$ckd.ind %in% "C1"),]$Stand.SCR/0.7)^(-0.329))*(0.993^comb3[which(comb3$ckd.ind %in% "C1"),]$RIDAGEYR)
comb3[which(comb3$ckd.ind %in% "C2"),]$GFR.CKD2 = 166*((comb3[which(comb3$ckd.ind %in% "C2"),]$Stand.SCR/0.7)^(-1.209))*(0.993^comb3[which(comb3$ckd.ind %in% "C2"),]$RIDAGEYR)
comb3[which(comb3$ckd.ind %in% "C3"),]$GFR.CKD2 = 163*((comb3[which(comb3$ckd.ind %in% "C3"),]$Stand.SCR/0.9)^(-0.411))*(0.993^comb3[which(comb3$ckd.ind %in% "C3"),]$RIDAGEYR)
comb3[which(comb3$ckd.ind %in% "C4"),]$GFR.CKD2 = 163*((comb3[which(comb3$ckd.ind %in% "C4"),]$Stand.SCR/0.9)^(-1.209))*(0.993^comb3[which(comb3$ckd.ind %in% "C4"),]$RIDAGEYR)

comb3[which(comb3$ckd.ind %in% "C5"),]$GFR.CKD2 = 144*((comb3[which(comb3$ckd.ind %in% "C5"),]$Stand.SCR/0.7)^(-0.329))*(0.993^comb3[which(comb3$ckd.ind %in% "C5"),]$RIDAGEYR)
comb3[which(comb3$ckd.ind %in% "C6"),]$GFR.CKD2 = 144*((comb3[which(comb3$ckd.ind %in% "C6"),]$Stand.SCR/0.7)^(-1.209))*(0.993^comb3[which(comb3$ckd.ind %in% "C6"),]$RIDAGEYR)
comb3[which(comb3$ckd.ind %in% "C7"),]$GFR.CKD2 = 141*((comb3[which(comb3$ckd.ind %in% "C7"),]$Stand.SCR/0.9)^(-0.411))*(0.993^comb3[which(comb3$ckd.ind %in% "C7"),]$RIDAGEYR)
comb3[which(comb3$ckd.ind %in% "C8"),]$GFR.CKD2 = 141*((comb3[which(comb3$ckd.ind %in% "C8"),]$Stand.SCR/0.9)^(-1.209))*(0.993^comb3[which(comb3$ckd.ind %in% "C8"),]$RIDAGEYR)

comb3$GFR.Class = ifelse(is.na(comb3$GFR.CKD2)==TRUE,NA,ifelse(comb3$GFR.CKD2 < 60,"1-Reduced","0-Normal"))
comb3[1:10,c("sex","black","RIDAGEYR","LBXSCR","LBDSCRSI","Stand.SCR","GFR.CKD2","GFR.Class")]

##################################################################
## Clean Blood Pressure Data:
##################################################################
# If average SBP or DBP are reported as 0, recode to missing:
summary(comb3$BPXSAR)
comb3$BPXSAR = ifelse(comb3$BPXSAR < 1,NA,comb3$BPXSAR)
summary(comb3$BPXSAR)
summary(comb3$BPXDAR)
comb3$BPXDAR = ifelse(comb3$BPXDAR < 1,NA,comb3$BPXDAR)
summary(comb3$BPXDAR)
plot(comb3$BPXSAR~comb3$BPXDAR)  ## other than zeros, no obvious major outliers

##########################################################################
##   Use pre-calculated averages (BPXSAR and BPXDAR)
##########################################################################

##################################################################
## Clean Metals Data:
##################################################################
## Excludt Pt and Be, mostly undetectable
## Urine metals need to be adjusted for creatinine 

# correct for urinary creatinine by dividing
metals_to_correct <- c("URXUBA", "URDUCD", "URXUCD", "URXUCO", "URXUCS", 
                       "URXUMO", "URXUPB", "URXUSB", "URXUTL", "URXUTU")

# URXUCR - mg/dL; all metals - ng/mL (aka ug/L)

metals_corrected <- lapply(metals_to_correct, function(i){
  metal_conc_unadj <- comb3[which(names(comb3) == i)]
  ucr_g_L <- comb3$URXUCR*0.01
  metal_conc_adj <- metal_conc_unadj/ucr_g_L
})

metals_corrected <- do.call(cbind, metals_corrected)
names(metals_corrected) <- paste0(names(metals_corrected), "_ug_gCR")

###### Check whether metals in the corrected data make sense:
head(metals_corrected)
head(comb3[,metals_to_correct])

###### Check correlations between corrected and uncorrected concentrations:
par(mfrow=c(2,5))
plot(metals_corrected[,1] ~ comb3[,metals_to_correct][,1],xlab="Reported Concentration",ylab="Adjusted for Creatinine",main="Barium")
plot(metals_corrected[,2] ~ comb3[,metals_to_correct][,2],xlab="Reported Concentration",ylab="Adjusted for Creatinine",main="Cadmium")
plot(metals_corrected[,3] ~ comb3[,metals_to_correct][,3],xlab="Reported Concentration",ylab="Adjusted for Creatinine",main="Cadmium")
plot(metals_corrected[,4] ~ comb3[,metals_to_correct][,4],xlab="Reported Concentration",ylab="Adjusted for Creatinine",main="Cobalt")
plot(metals_corrected[,5] ~ comb3[,metals_to_correct][,5],xlab="Reported Concentration",ylab="Adjusted for Creatinine",main="Cesium")
plot(metals_corrected[,6] ~ comb3[,metals_to_correct][,6],xlab="Reported Concentration",ylab="Adjusted for Creatinine",main="Molybdenum")
plot(metals_corrected[,7] ~ comb3[,metals_to_correct][,7],xlab="Reported Concentration",ylab="Adjusted for Creatinine",main="Lead")
plot(metals_corrected[,8] ~ comb3[,metals_to_correct][,8],xlab="Reported Concentration",ylab="Adjusted for Creatinine",main="Antimony")
plot(metals_corrected[,9] ~ comb3[,metals_to_correct][,9],xlab="Reported Concentration",ylab="Adjusted for Creatinine",main="Thalium")
plot(metals_corrected[,10] ~ comb3[,metals_to_correct][,10],xlab="Reported Concentration",ylab="Adjusted for Creatinine",main="Tungsten")

par(mfrow=c(2,5))
plot(log(metals_corrected[,1]) ~ log(comb3[,metals_to_correct][,1]),xlab="Reported Concentration",ylab="Adjusted for Creatinine",main="Barium")
plot(log(metals_corrected[,2]) ~ log(comb3[,metals_to_correct][,2]),xlab="Reported Concentration",ylab="Adjusted for Creatinine",main="Cadmium")
plot(log(metals_corrected[,3]) ~ log(comb3[,metals_to_correct][,3]),xlab="Reported Concentration",ylab="Adjusted for Creatinine",main="Cadmium")
plot(log(metals_corrected[,4]) ~ log(comb3[,metals_to_correct][,4]),xlab="Reported Concentration",ylab="Adjusted for Creatinine",main="Cobalt")
plot(log(metals_corrected[,5]) ~ log(comb3[,metals_to_correct][,5]),xlab="Reported Concentration",ylab="Adjusted for Creatinine",main="Cesium")
plot(log(metals_corrected[,6]) ~ log(comb3[,metals_to_correct][,6]),xlab="Reported Concentration",ylab="Adjusted for Creatinine",main="Molybdenum")
plot(log(metals_corrected[,7]) ~ log(comb3[,metals_to_correct][,7]),xlab="Reported Concentration",ylab="Adjusted for Creatinine",main="Lead")
plot(log(metals_corrected[,8]) ~ log(comb3[,metals_to_correct][,8]),xlab="Reported Concentration",ylab="Adjusted for Creatinine",main="Antimony")
plot(log(metals_corrected[,9]) ~ log(comb3[,metals_to_correct][,9]),xlab="Reported Concentration",ylab="Adjusted for Creatinine",main="Thalium")
plot(log(metals_corrected[,10]) ~ log(comb3[,metals_to_correct][,10]),xlab="Reported Concentration",ylab="Adjusted for Creatinine",main="Tungsten")

table(ifelse(metals_corrected$URXUBA_ug_gCR == comb3$URXUBA/(comb3$URXUCR*0.01),"MATCH","no match"),useNA="always")
table(ifelse(metals_corrected$URXUPB_ug_gCR == comb3$URXUPB/(comb3$URXUCR*0.01),"MATCH","no match"),useNA="always")
table(ifelse(rownames(metals_corrected) == rownames(comb3),"MATCH","no match"),useNA="always")

# Attach Cr-adjusted metals to main data set:
comb3 = data.frame(comb3,metals_corrected)

## Examine URDUCD vs URXUCD: according to CDC, URDUCD = URXUCD � [(0.00175* URXUMO) � 0.0136]
table(is.na(comb3$URXUCD_ug_gCR),comb3$begin_year.x)

## Add Cd data to same variable across different years:
comb3$URDUCD_ug_gCR = ifelse(comb3$begin_year.x %in% c("1999","2001"),comb3$URDUCD_ug_gCR,comb3$URXUCD_ug_gCR)

## recode zeros to minimum detected:
min(comb3[which(comb3$URDUCD_ug_gCR > 0),]$URDUCD_ug_gCR,na.rm=TRUE)
min(comb3[which(comb3$URDUCD > 0),]$URDUCD,na.rm=TRUE)
comb3$URDUCD_ug_gCR = ifelse(comb3$URDUCD_ug_gCR == 0,0.0001538462,comb3$URDUCD_ug_gCR)


# Classify cluster and strata variables as factors:
comb3$SDMVPSU = as.factor(as.character(comb3$SDMVPSU))
comb3$SDMVPSU2 = as.factor(as.character(comb3$SDMVPSU2))
comb3$SDMVSTRA = as.factor(as.character(comb3$SDMVSTRA))

comb3$AgeCat = as.factor(
		ifelse(is.na(comb3$RIDAGEYR)==TRUE,NA,
		ifelse(comb3$RIDAGEYR < 20,1,
		ifelse(comb3$RIDAGEYR < 40,2,
		ifelse(comb3$RIDAGEYR < 60,3,4
		)
		) )
		) )
comb3$Sex = as.factor(
		ifelse(is.na(comb3$sex)==TRUE,NA,
		ifelse(comb3$sex %in% "1-Female","F","M")
		) )
comb3$Smoke = as.factor(comb3$SMK_STAT)
comb3$BMI = as.numeric(comb3$BMXBMI)

# recode BP-medication use:
comb3$BP.Meds = as.factor(
  ifelse(is.na(comb3$BPQ050A)==TRUE,NA,
         ifelse(comb3$BPQ050A %in% "1","1-OnBPMeds",NA)
  ) )


##################################################################
## Create list of metals to study:
##################################################################

metals.list = c("URXUBA_ug_gCR","URDUCD_ug_gCR","URXUCO_ug_gCR","URXUCS_ug_gCR","URXUMO_ug_gCR","URXUPB_ug_gCR",
			"URXUSB_ug_gCR","URXUTL_ug_gCR","URXUTU_ug_gCR","LBXBCD","LBXBPB")

##################################################################
## Calculate 6-year sample weights:
##################################################################

comb3$WTMEC6YR = NA
comb3$WTMEC6YR = ifelse(comb3$begin_year.x %in% c(1999,2001),(2/3)*comb3$WTMEC4YR,(1/3)*comb3$WTMEC2YR)

comb3$WTSA6YR = NA
comb3$WTSA6YR = ifelse(comb3$begin_year.x %in% c(1999,2001),(2/3)*comb3$WTSHM4YR,(1/3)*comb3$WTSA2YR)

##################################################################
## Define GFR:

## Standardize serum creatinine level for survey cycle 1999-2000
table(comb3$LBDSCRSI)
summary(comb3$LBXSCR)

##################################################################
## Create indicators for age-exclusion, and complete cases for metals and BP measures:

######### Aged between 20-60 (Group 2)
comb3$AgeSel = NA
comb3$AgeSel = ifelse(comb3$AgeCat %in% 1,1,
			ifelse(comb3$AgeCat %in% 4,3,2))

######### non-missing for BP
comb3$BPsel = NA
comb3$BPsel = ifelse(is.na(comb3$BPXSAR) == FALSE & is.na(comb3$BPXDAR) == FALSE,1, NA)

######### non-missing for metals
comb3$Metsel = NA
comb3$Metsel = ifelse(complete.cases(comb3[,metals.list]) == TRUE,1, NA)

######### non-missing for BMI
comb3$BMIsel = NA
comb3$BMIsel = ifelse(is.na(comb3$BMI) == FALSE,1, NA)

######### non-missing for smoking
comb3$Smksel = NA
comb3$Smksel = ifelse(is.na(comb3$Smoke) == FALSE,1, NA)

######### non-missing for GFR
comb3$GFRsel = NA
comb3$GFRsel = ifelse(is.na(comb3$GFR.CKD2) == FALSE,1, NA)

######### exclude PSUs with few samples:
table(comb3[which(comb3$AgeSel %in% 2 & comb3$BPsel == 1 & comb3$Metsel == 1),]$SDMVPSU)

######### Samples in dataset that met exclusion criteria:
dim(comb3[which(comb3$AgeSel %in% 2 & comb3$BPsel == 1 & comb3$Metsel == 1 & comb3$BMIsel ==1 & comb3$SDMVPSU %in% c(1,2)),])
## 2385
dim(comb3[which(comb3$AgeSel %in% 2 & comb3$BPsel == 1 & comb3$Metsel == 1 & comb3$BMIsel ==1 & comb3$SDMVPSU %in% c(1,2) & comb3$Smksel == 1),])
## 2381
dim(comb3[which(comb3$AgeSel %in% 2 & comb3$BPsel == 1 & comb3$Metsel == 1 & comb3$BMIsel ==1 & comb3$SDMVPSU %in% c(1,2) & comb3$GFRsel == 1 ),])
## 2355

######### Add squared BMI and squared age for adjustment:
comb3$Age_sq = comb3$RIDAGEYR^2
comb3$BMI_sq = comb3$BMI^2
comb3$GFR_sq = comb3$GFR.CKD2^2

######### Check for non-linear BMI and Age associations (ie. do we need quadtratic terms?)
comb.sort = comb3[which(is.na(comb3$BPXSAR)==FALSE & is.na(comb3$BMI)==FALSE),]
comb.sort = comb.sort[order(comb.sort$BMI),]

loessMod10 <- loess(BPXSAR ~ BMI, data=comb.sort, span=0.10) # 10% smoothing span
loessMod25 <- loess(BPXSAR ~ BMI, data=comb.sort, span=0.25) # 50% smoothing span
loessMod50 <- loess(BPXSAR ~ BMI, data=comb.sort, span=0.50) # 50% smoothing span
loessMod75 <- loess(BPXSAR ~ BMI, data=comb.sort, span=0.75) # 50% smoothing span
loessMod100 <- loess(BPXSAR ~ BMI, data=comb.sort, span=1.0) # 50% smoothing span

smoothed10 <- predict(loessMod10) 
smoothed25 <- predict(loessMod25) 
smoothed50 <- predict(loessMod50) 
smoothed75 <- predict(loessMod75) 
smoothed100 <- predict(loessMod100) 

plot(comb.sort$BPXSAR, x=comb.sort$BMI, main="Loess Smoothing and Prediction", xlab="BMI", ylab="SBP", col="grey", pch=12)
lines(smoothed10, x=comb.sort$BMI, col="red", lwd=2)
lines(smoothed25, x=comb.sort$BMI, col="green", lwd=2)
lines(smoothed50, x=comb.sort$BMI, col="cyan", lwd=2)
lines(smoothed75, x=comb.sort$BMI, col="purple", lwd=2)
lines(smoothed100, x=comb.sort$BMI, col="orange", lwd=2)
abline(lm(comb.sort$BPXSAR~comb.sort$BMI), col="black", lwd=2, lty=3)


########################################################################
## Identify any outliers in metals data:
library(psych)
pairs.panels(comb3[which(comb3$AgeSel %in% 2 & comb3$BPsel == 1 & comb3$Metsel == 1 & comb3$Smksel == 1 & comb3$BMIsel ==1),metals.list])
pairs.panels(comb3[which(comb3$AgeSel %in% 2 & comb3$BPsel == 1 & comb3$Metsel == 1 & comb3$Smksel == 1 & comb3$SDMVPSU %in% c(1,2) & comb3$BMIsel ==1),metals.list])

## Possible outliers [URDUCD > 100; URXUBA > 100; URXCS > 50]
#comb3$URDUCD_ug_gCR = ifelse(comb3$URDUCD_ug_gCR > 100,NA,comb3$URDUCD_ug_gCR)
#comb3$URXUBA_ug_gCR = ifelse(comb3$URXUBA_ug_gCR > 100,NA,comb3$URXUBA_ug_gCR)
#comb3$URXUCS_ug_gCR = ifelse(comb3$URXUCS_ug_gCR > 50,NA,comb3$URXUCS_ug_gCR)

## Rename metals for convenience
comb3$Ba = comb3$URXUBA_ug_gCR		## Urine
comb3$Cd.u = comb3$URDUCD_ug_gCR		## Urine
comb3$Cd.b = comb3$LBXBCD			## Blood
comb3$Co = comb3$URXUCO_ug_gCR		## Urine
comb3$Cs = comb3$URXUCS_ug_gCR		## Urine
comb3$Mo = comb3$URXUMO_ug_gCR		## Urine
comb3$Pb.b = comb3$LBXBPB			## Blood
comb3$Pb.u = comb3$URXUPB_ug_gCR		## Urine
comb3$Sb = comb3$URXUSB_ug_gCR		## Urine
comb3$Tl = comb3$URXUTL_ug_gCR		## Urine
comb3$Tu = comb3$URXUTU_ug_gCR		## Urine

################
#################################
################################################
##################################################################

## For log-transformation, convert values that are 0, to the minimum non-zero:
min(comb3[which(comb3$AgeSel %in% 2 & comb3$BPsel == 1 & comb3$Metsel == 1 & comb3$Smksel == 1 & comb3$SDMVPSU %in% c(1,2) & comb3$Cd.u > 0),]$Cd.u)
min(comb3[which(comb3$AgeSel %in% 2 & comb3$BPsel == 1 & comb3$Metsel == 1 & comb3$Smksel == 1 & comb3$Cd.u > 0),]$Cd.u)
comb3$cad.alt = ifelse(comb3$Cd.u > 0,comb3$Cd.u,0001538462)

comb3 = comb3[which(is.na(comb3$WTSA6YR)==FALSE),]

## Specify Design:
library(survey)
mod.design <- svydesign(
			id = ~SDMVPSU2, 
			strata = ~SDMVSTRA, 
			weights = ~WTSA6YR, ### Combined weights across 1999 - 2004
			data = comb3, 
			nest=TRUE)
mod.design3 <- svydesign(
			id = ~SDMVPSU, 
			strata = ~SDMVSTRA, 
			weights = ~WTMEC6YR, ### Combined weights across 1999 - 2004
			data = comb3, 
			nest=TRUE)
dsub = subset(mod.design, AgeSel %in% 2 & BPsel %in% 1 & Metsel %in% 1 & BMIsel %in% 1 & Smksel %in% 1)

## Examine relationships for age, sex and race with BP:
sys.mod <- svyglm(BPXSAR ~ RIDAGEYR + sex + white + BMI + Smoke, design = dsub)
summary(sys.mod)
sys.mod <- svyglm(BPXSAR ~ RIDAGEYR + sex + white + BMI + Smoke, design = mod.design)
summary(sys.mod)

sys.mod <- svyglm(BPXSAR ~ RIDAGEYR + sex + white + BMI + Smoke, design = dsub)
summary(sys.mod)
sys.mod <- svyglm(BPXSAR ~ RIDAGEYR + sex + white + BMI + Smoke, design = mod.design)
summary(sys.mod)

dia.mod <- svyglm(BPXDAR ~ RIDAGEYR + sex + white + Smoke, design = dsub)
summary(dia.mod)

## Reduce dataset size via exclusions:
sub.dt = comb3[which(comb3$AgeSel %in% 2 & comb3$BPsel == 1 & comb3$Metsel == 1 & comb3$BMIsel == 1 & comb3$Smksel == 1),]
sub.dt$ageGrp2 = factor(sub.dt$ageGrp2)

## Numbers for flow-chart:
dim(comb3)
table(comb3$begin_year.x)
table(comb3$RIDAGEYR < 20)
table(comb3$RIDAGEYR >= 60)

#############################################################
## Check numbers for flow chart:
table(comb3$begin_year)

t1 = comb3[which(comb3$RIDAGEYR >= 20 & comb3$RIDAGEYR < 60),]
dim(t1)

t2 = t1[which(t1$BPsel == 1 ),]
dim(t2)

t3 = t2[which(t2$Metsel == 1),]
dim(t3)

t4 = t3[which(t3$BMIsel == 1),]
dim(t4)

t5 = t4[which(t4$Smksel == 1),]
dim(t5)

###############################################
######### Check for non-linear BMI and Age associations (ie. do we need quadtratic terms?)

## BMI and SBP
comb.sort = sub.dt[which(is.na(sub.dt$BPXSAR)==FALSE & is.na(sub.dt$BMI)==FALSE),]
comb.sort = comb.sort[order(comb.sort$BMI),]

loessMod10 <- loess(BPXSAR ~ BMI, data=comb.sort, span=0.10) # 10% smoothing span
loessMod25 <- loess(BPXSAR ~ BMI, data=comb.sort, span=0.25) # 50% smoothing span
loessMod40 <- loess(BPXSAR ~ BMI, data=comb.sort, span=0.40) # 50% smoothing span
loessMod70 <- loess(BPXSAR ~ BMI, data=comb.sort, span=0.70) # 50% smoothing span

smoothed10 <- predict(loessMod10) 
smoothed25 <- predict(loessMod25) 
smoothed40 <- predict(loessMod40) 
smoothed70 <- predict(loessMod70) 

png(filename = "Assessing_BMI_Age_Linearity2.png",
    width = 1600, height = 2400, units = "px", pointsize = 30)
par(mfrow=c(3,2))
plot(comb.sort$BPXSAR, x=comb.sort$BMI, main="Non-linear BMI-SBP", xlab="BMI", ylab="SBP mmHg", col="grey", pch=16)
#lines(smoothed10, x=comb.sort$BMI, col="red", lwd=2)
#lines(smoothed25, x=comb.sort$BMI, col="blue", lwd=2)
#lines(smoothed40, x=comb.sort$BMI, col="green", lwd=2)
lines(smoothed70, x=comb.sort$BMI, col="blue", lwd=2)
abline(lm(comb.sort$BPXSAR~comb.sort$BMI), col="black", lwd=2, lty=3)

## BMI and DBP
comb.sort = sub.dt[which(is.na(sub.dt$BPXDAR)==FALSE & is.na(sub.dt$BMI)==FALSE),]
comb.sort = comb.sort[order(comb.sort$BMI),]

loessMod10 <- loess(BPXDAR ~ BMI, data=comb.sort, span=0.10) # 10% smoothing span
loessMod25 <- loess(BPXDAR ~ BMI, data=comb.sort, span=0.25) # 50% smoothing span
loessMod40 <- loess(BPXDAR ~ BMI, data=comb.sort, span=0.40) # 50% smoothing span
loessMod70 <- loess(BPXDAR ~ BMI, data=comb.sort, span=0.70) # 50% smoothing span

smoothed10 <- predict(loessMod10) 
smoothed25 <- predict(loessMod25) 
smoothed40 <- predict(loessMod40) 
smoothed70 <- predict(loessMod70) 

plot(comb.sort$BPXDAR, x=comb.sort$BMI, main="Non-linear BMI-DBP", xlab="BMI", ylab="DBP mmHg", col="grey", pch=16)
#lines(smoothed10, x=comb.sort$BMI, col="red", lwd=2)
#lines(smoothed25, x=comb.sort$BMI, col="blue", lwd=2)
#lines(smoothed40, x=comb.sort$BMI, col="green", lwd=2)
lines(smoothed70, x=comb.sort$BMI, col="blue", lwd=2)
abline(lm(comb.sort$BPXDAR~comb.sort$BMI), col="black", lwd=2, lty=3)

## Age and SBP
comb.sort = sub.dt[which(is.na(sub.dt$BPXSAR)==FALSE & is.na(sub.dt$RIDAGEYR)==FALSE),]
comb.sort = comb.sort[order(comb.sort$RIDAGEYR),]

loessMod10 <- loess(BPXSAR ~ RIDAGEYR, data=comb.sort, span=0.10) # 10% smoothing span
loessMod25 <- loess(BPXSAR ~ RIDAGEYR, data=comb.sort, span=0.25) # 50% smoothing span
loessMod40 <- loess(BPXSAR ~ RIDAGEYR, data=comb.sort, span=0.40) # 50% smoothing span
loessMod70 <- loess(BPXSAR ~ RIDAGEYR, data=comb.sort, span=0.70) # 50% smoothing span

smoothed10 <- predict(loessMod10) 
smoothed25 <- predict(loessMod25) 
smoothed40 <- predict(loessMod40) 
smoothed70 <- predict(loessMod70) 

plot(comb.sort$BPXSAR, x=comb.sort$RIDAGEYR, main="Non-linear Age-SBP", xlab="Age", ylab="SBP mmHg", col="darkgrey", pch=16)
#lines(smoothed10, x=comb.sort$RIDAGEYR, col="red", lwd=2)
#lines(smoothed25, x=comb.sort$RIDAGEYR, col="blue", lwd=2)
#lines(smoothed40, x=comb.sort$RIDAGEYR, col="green", lwd=2)
lines(smoothed70, x=comb.sort$RIDAGEYR, col="blue", lwd=2)
abline(lm(comb.sort$BPXSAR~comb.sort$RIDAGEYR), col="black", lwd=2, lty=3)

## Age and DBP
comb.sort = sub.dt[which(is.na(sub.dt$BPXDAR)==FALSE & is.na(sub.dt$RIDAGEYR)==FALSE),]
comb.sort = comb.sort[order(comb.sort$RIDAGEYR),]

loessMod10 <- loess(BPXDAR ~ RIDAGEYR, data=comb.sort, span=0.10) # 10% smoothing span
loessMod25 <- loess(BPXDAR ~ RIDAGEYR, data=comb.sort, span=0.25) # 50% smoothing span
loessMod40 <- loess(BPXDAR ~ RIDAGEYR, data=comb.sort, span=0.40) # 50% smoothing span
loessMod70 <- loess(BPXDAR ~ RIDAGEYR, data=comb.sort, span=0.70) # 50% smoothing span

smoothed10 <- predict(loessMod10) 
smoothed25 <- predict(loessMod25) 
smoothed40 <- predict(loessMod40) 
smoothed70 <- predict(loessMod70) 

plot(comb.sort$BPXDAR, x=comb.sort$RIDAGEYR, main="Non-linear Age-DBP", xlab="Age", ylab="DBP mmHg", col="darkgrey", pch=16)
#lines(smoothed10, x=comb.sort$RIDAGEYR, col="red", lwd=2)
#lines(smoothed25, x=comb.sort$RIDAGEYR, col="blue", lwd=2)
#lines(smoothed40, x=comb.sort$RIDAGEYR, col="green", lwd=2)
lines(smoothed70, x=comb.sort$RIDAGEYR, col="blue", lwd=2)
abline(lm(comb.sort$BPXDAR~comb.sort$RIDAGEYR), col="black", lwd=2, lty=3)

## GFR and SBP
comb.sort = sub.dt[which(is.na(sub.dt$BPXSAR)==FALSE & is.na(sub.dt$RIDAGEYR)==FALSE & is.na(sub.dt$GFR.CKD2)==FALSE),]
comb.sort = comb.sort[order(comb.sort$GFR.CKD2),]

loessMod10 <- loess(BPXSAR ~ GFR.CKD2, data=comb.sort, span=0.10) # 10% smoothing span
loessMod25 <- loess(BPXSAR ~ GFR.CKD2, data=comb.sort, span=0.25) # 50% smoothing span
loessMod40 <- loess(BPXSAR ~ GFR.CKD2, data=comb.sort, span=0.40) # 50% smoothing span
loessMod70 <- loess(BPXSAR ~ GFR.CKD2, data=comb.sort, span=0.70) # 50% smoothing span

smoothed10 <- predict(loessMod10) 
smoothed25 <- predict(loessMod25) 
smoothed40 <- predict(loessMod40) 
smoothed70 <- predict(loessMod70) 

plot(comb.sort$BPXSAR, x=comb.sort$GFR.CKD2, main="Non-linear GFR-SBP", xlab="GFR", ylab="SBP mmHg", col="darkgrey", pch=16)
#lines(smoothed10, x=comb.sort$GFR.CKD2, col="red", lwd=2)
#lines(smoothed25, x=comb.sort$GFR.CKD2, col="blue", lwd=2)
#lines(smoothed40, x=comb.sort$GFR.CKD2, col="green", lwd=2)
lines(smoothed70, x=comb.sort$GFR.CKD2, col="blue", lwd=2)
abline(lm(comb.sort$BPXSAR~comb.sort$GFR.CKD2), col="black", lwd=2, lty=3)

## Age and DBP
comb.sort = sub.dt[which(is.na(sub.dt$BPXDAR)==FALSE & is.na(sub.dt$RIDAGEYR)==FALSE & is.na(sub.dt$GFR.CKD2)==FALSE),]
comb.sort = comb.sort[order(comb.sort$GFR.CKD2),]

loessMod10 <- loess(BPXDAR ~ GFR.CKD2, data=comb.sort, span=0.10) # 10% smoothing span
loessMod25 <- loess(BPXDAR ~ GFR.CKD2, data=comb.sort, span=0.25) # 50% smoothing span
loessMod40 <- loess(BPXDAR ~ GFR.CKD2, data=comb.sort, span=0.40) # 50% smoothing span
loessMod70 <- loess(BPXDAR ~ GFR.CKD2, data=comb.sort, span=0.70) # 50% smoothing span

smoothed10 <- predict(loessMod10) 
smoothed25 <- predict(loessMod25) 
smoothed40 <- predict(loessMod40) 
smoothed70 <- predict(loessMod70) 

plot(comb.sort$BPXDAR, x=comb.sort$GFR.CKD2, main="Non-linear GFR-DBP", xlab="GFR", ylab="DBP mmHg", col="darkgrey", pch=16)
#lines(smoothed10, x=comb.sort$GFR.CKD2, col="red", lwd=2)
#lines(smoothed25, x=comb.sort$GFR.CKD2, col="blue", lwd=2)
#lines(smoothed40, x=comb.sort$GFR.CKD2, col="green", lwd=2)
lines(smoothed70, x=comb.sort$GFR.CKD2, col="blue", lwd=2)
abline(lm(comb.sort$BPXDAR~comb.sort$GFR.CKD2), col="black", lwd=2, lty=3)
dev.off()

## Check models with linear and quadratic terms
summary(lm(comb.sort$BPXSAR~comb.sort$RIDAGEYR))
summary(lm(comb.sort$BPXSAR~comb.sort$RIDAGEYR + comb.sort$Age_sq))
summary(lm(comb.sort$BPXDAR~comb.sort$RIDAGEYR))
summary(lm(comb.sort$BPXDAR~comb.sort$RIDAGEYR + comb.sort$Age_sq))

summary(lm(comb.sort$BPXSAR~comb.sort$BMI))
summary(lm(comb.sort$BPXSAR~comb.sort$BMI + comb.sort$BMI_sq))
summary(lm(comb.sort$BPXDAR~comb.sort$BMI))
summary(lm(comb.sort$BPXDAR~comb.sort$BMI + comb.sort$BMI_sq))

summary(lm(comb.sort$BPXSAR~comb.sort$GFR.CKD2))
summary(lm(comb.sort$BPXSAR~comb.sort$GFR.CKD2 + comb.sort$GFR_sq))
summary(lm(comb.sort$BPXDAR~comb.sort$GFR.CKD2))
summary(lm(comb.sort$BPXDAR~comb.sort$GFR.CKD2 + comb.sort$GFR_sq))

## Examine relationships for age, sex, race, BMI, and smoking with BP, with and without survey characteristics or sub-sampling:
sys.mod <- glm(BPXSAR ~ RIDAGEYR + Age_sq + sex + white + BMI, data = sub.dt)
summary(sys.mod)
sys.mod <- svyglm(BPXSAR ~ RIDAGEYR + Age_sq + sex + white + BMI, design = dsub)
summary(sys.mod)

sys.mod <- glm(BPXSAR ~ RIDAGEYR + Age_sq + sex + white + BMI, data = comb3)
summary(sys.mod)
sys.mod <- svyglm(BPXSAR ~ RIDAGEYR + Age_sq + sex + white + BMI, design = mod.design)
summary(sys.mod)

sys.mod <- glm(BPXSAR ~ RIDAGEYR + Age_sq + sex + white + BMI + GFR.CKD2, data = comb3)
summary(sys.mod)
sys.mod <- svyglm(BPXSAR ~ RIDAGEYR + Age_sq + sex + white + BMI + GFR.CKD2, design = mod.design)
summary(sys.mod)

sys.mod <- glm(BPXDAR ~ RIDAGEYR + Age_sq + sex + white + BMI + GFR.CKD2 + GFR_sq, data = comb3)
summary(sys.mod)
sys.mod <- svyglm(BPXDAR ~ RIDAGEYR + Age_sq + sex + white + BMI + GFR.CKD2 + GFR_sq, design = mod.design)
summary(sys.mod)

##################################################################
## Save datasets:

save(dsub,sub.dt,mod.design, mod.design3, comb3, 
	file="NHANES_RPMS_AnalyticData2.RData")
