# Supplementary material for: Metal biomarker mixtures and blood pressure in the United States: cross-sectional findings from the 1999-2006 National Health and Nutrition Examination Survey (NHANES)
Source: Environ Health. 2021 Feb 14;20:15. doi: 10.1186/s12940-021-00695-1 (PMC7883578; doi:10.1186/s12940-021-00695-1)
Supplement: Supplementary file 8 — Additional file 8: Analysis Scripts and Data. [file 12940_2021_695_MOESM8_ESM.zip › 2_RPMS_Analysis_1999R4_2004.R]

##################################################################
## Load analytic datasets:
library(survey)
library(psych)
library(rpms)

##################################################################
## Load analytic datasets:

setwd("C://Users//evers//OneDrive - Emory University//Gribble-Projects//NHANES//Manuscript//Epidemiology//Resubmission//DATA")
load(file="NHANES_RPMS_AnalyticData2.RData")
ls()

################
#################################
################################################
##################################################################
## Basic Descriptives

###### Re-code weights to deal with missingness and selection:
# model missingness:
comb3$selected = ifelse(rownames(comb3) %in% rownames(sub.dt),1,0)
mod.design$selected = NA
mod.design$selected = ifelse(rownames(mod.design) %in% rownames(sub.dt),1,0)
comb3$sub.wt = NA
comb3$sub.wt = ifelse(comb3$selected == 1,comb3$WTSA6YR,0)
summary(comb3[which(comb3$selected == 0),]$WTSA6YR)
summary(comb3[which(comb3$selected == 1),]$WTSA6YR)
summary(comb3$WTSA6YR)
plot(comb3[which(comb3$selected == 1),]$WTSA6YR ~ comb3[which(comb3$selected == 1),]$WTMEC6YR)
hist(comb3[which(comb3$selected == 1),]$WTSA6YR)

dsub$variables$RACE_ETH = ifelse(dsub$variables$white %in% "1-Yes","1-NH_White",ifelse(dsub$variables$mexAm %in% "1-Yes","2-MexAm",ifelse(dsub$variables$black %in% "1-Yes","3-NH_Black","4-Other")))
mod.design$variables$RACE_ETH = ifelse(mod.design$variables$white %in% "1-Yes","1-NH_White",ifelse(mod.design$variables$mexAm %in% "1-Yes","2-MexAm",ifelse(mod.design$variables$black %in% "1-Yes","3-NH_Black","4-Other")))
msub = subset(mod.design,mod.design$selected == 1)

#### Demographics
svymean(~RIDAGEYR,dsub)
svytable(~RACE_ETH, dsub)
svyby(~Ba,~RACE_ETH,dsub,svyquantile,quantiles=c(0.25,0.5,0.75),ci=TRUE)[,c(2:4)]

################################################################
## Create Table 1 Age, sex, BMI, Smoke, GFR, GFR.class, SBP, DBP, Metals:

metals.tbl = rbind(
	c("Ba",
	c(round(svyquantile( ~ Ba , dsub, 0.5 ),digits=3),round(as.numeric(t(svyby( ~ Ba, ~ RACE_ETH,dsub,svyquantile,quantiles=0.5,ci=TRUE))[2,]) ,digits=3)),
	c(round(svyquantile( ~ Ba , dsub, 0.25 ),digits=3),round(as.numeric(t(svyby( ~ Ba, ~ RACE_ETH,dsub,svyquantile,quantiles=0.25,ci=TRUE))[2,]) ,digits=3)),
	c(round(svyquantile( ~ Ba , dsub, 0.75 ),digits=3),round(as.numeric(t(svyby( ~ Ba, ~ RACE_ETH,dsub,svyquantile,quantiles=0.75,ci=TRUE))[2,]) ,digits=3)) ),
	c("Cd.u",
	c(round(svyquantile( ~ Cd.u , dsub, 0.5 ),digits=3),round(as.numeric(t(svyby( ~ Cd.u, ~ RACE_ETH,dsub,svyquantile,quantiles=0.5,ci=TRUE))[2,]) ,digits=3)),
	c(round(svyquantile( ~ Cd.u , dsub, 0.25 ),digits=3),round(as.numeric(t(svyby( ~ Cd.u, ~ RACE_ETH,dsub,svyquantile,quantiles=0.25,ci=TRUE))[2,]) ,digits=3)),
	c(round(svyquantile( ~ Cd.u , dsub, 0.75 ),digits=3),round(as.numeric(t(svyby( ~ Cd.u, ~ RACE_ETH,dsub,svyquantile,quantiles=0.75,ci=TRUE))[2,]) ,digits=3)) ),
	c("Co",
	c(round(svyquantile( ~ Co , dsub, 0.5 ),digits=3),round(as.numeric(t(svyby( ~ Co, ~ RACE_ETH,dsub,svyquantile,quantiles=0.5,ci=TRUE))[2,]) ,digits=3)),
	c(round(svyquantile( ~ Co , dsub, 0.25 ),digits=3),round(as.numeric(t(svyby( ~ Co, ~ RACE_ETH,dsub,svyquantile,quantiles=0.25,ci=TRUE))[2,]) ,digits=3)),
	c(round(svyquantile( ~ Co , dsub, 0.75 ),digits=3),round(as.numeric(t(svyby( ~ Co, ~ RACE_ETH,dsub,svyquantile,quantiles=0.75,ci=TRUE))[2,]) ,digits=3)) ),
	c("Cs",
	c(round(svyquantile( ~ Cs , dsub, 0.5 ),digits=3),round(as.numeric(t(svyby( ~ Cs, ~ RACE_ETH,dsub,svyquantile,quantiles=0.5,ci=TRUE))[2,]) ,digits=3)),
	c(round(svyquantile( ~ Cs , dsub, 0.25 ),digits=3),round(as.numeric(t(svyby( ~ Cs, ~ RACE_ETH,dsub,svyquantile,quantiles=0.25,ci=TRUE))[2,]) ,digits=3)),
	c(round(svyquantile( ~ Cs , dsub, 0.75 ),digits=3),round(as.numeric(t(svyby( ~ Cs, ~ RACE_ETH,dsub,svyquantile,quantiles=0.75,ci=TRUE))[2,]) ,digits=3)) ),
	c("Mo",
	c(round(svyquantile( ~ Mo , dsub, 0.5 ),digits=3),round(as.numeric(t(svyby( ~ Mo, ~ RACE_ETH,dsub,svyquantile,quantiles=0.5,ci=TRUE))[2,]) ,digits=3)),
	c(round(svyquantile( ~ Mo , dsub, 0.25 ),digits=3),round(as.numeric(t(svyby( ~ Mo, ~ RACE_ETH,dsub,svyquantile,quantiles=0.25,ci=TRUE))[2,]) ,digits=3)),
	c(round(svyquantile( ~ Mo , dsub, 0.75 ),digits=3),round(as.numeric(t(svyby( ~ Mo, ~ RACE_ETH,dsub,svyquantile,quantiles=0.75,ci=TRUE))[2,]) ,digits=3)) ),
#	c("Pb.u",
#	c(round(svyquantile( ~ Pb.u, dsub, 0.5 ),digits=3),round(as.numeric(t(svyby( ~ Pb.u, ~ RACE_ETH,dsub,svyquantile,quantiles=0.5,ci=TRUE))[2,]) ,digits=3)),
#	c(round(svyquantile( ~ Pb.u, dsub, 0.25 ),digits=3),round(as.numeric(t(svyby( ~ Pb.u, ~ RACE_ETH,dsub,svyquantile,quantiles=0.25,ci=TRUE))[2,]) ,digits=3)),
#	c(round(svyquantile( ~ Pb.u, dsub, 0.75 ),digits=3),round(as.numeric(t(svyby( ~ Pb.u, ~ RACE_ETH,dsub,svyquantile,quantiles=0.75,ci=TRUE))[2,]) ,digits=3)) ),
	c("Sb",
	c(round(svyquantile( ~ Sb , dsub, 0.5 ),digits=3),round(as.numeric(t(svyby( ~ Sb, ~ RACE_ETH,dsub,svyquantile,quantiles=0.5,ci=TRUE))[2,]) ,digits=3)),
	c(round(svyquantile( ~ Sb , dsub, 0.25 ),digits=3),round(as.numeric(t(svyby( ~ Sb, ~ RACE_ETH,dsub,svyquantile,quantiles=0.25,ci=TRUE))[2,]) ,digits=3)),
	c(round(svyquantile( ~ Sb , dsub, 0.75 ),digits=3),round(as.numeric(t(svyby( ~ Sb, ~ RACE_ETH,dsub,svyquantile,quantiles=0.75,ci=TRUE))[2,]) ,digits=3)) ),
	c("Tl",
	c(round(svyquantile( ~ Tl , dsub, 0.5 ),digits=3),round(as.numeric(t(svyby( ~ Tl, ~ RACE_ETH,dsub,svyquantile,quantiles=0.5,ci=TRUE))[2,]) ,digits=3)),
	c(round(svyquantile( ~ Tl , dsub, 0.25 ),digits=3),round(as.numeric(t(svyby( ~ Tl, ~ RACE_ETH,dsub,svyquantile,quantiles=0.25,ci=TRUE))[2,]) ,digits=3)),
	c(round(svyquantile( ~ Tl , dsub, 0.75 ),digits=3),round(as.numeric(t(svyby( ~ Tl, ~ RACE_ETH,dsub,svyquantile,quantiles=0.75,ci=TRUE))[2,]) ,digits=3)) ),
	c("Tu",
	c(round(svyquantile( ~ Tu , dsub, 0.5 ),digits=3),round(as.numeric(t(svyby( ~ Tu, ~ RACE_ETH,dsub,svyquantile,quantiles=0.5,ci=TRUE))[2,]) ,digits=3)),
	c(round(svyquantile( ~ Tu , dsub, 0.25 ),digits=3),round(as.numeric(t(svyby( ~ Tu, ~ RACE_ETH,dsub,svyquantile,quantiles=0.25,ci=TRUE))[2,]) ,digits=3)),
	c(round(svyquantile( ~ Tu , dsub, 0.75 ),digits=3),round(as.numeric(t(svyby( ~ Tu, ~ RACE_ETH,dsub,svyquantile,quantiles=0.75,ci=TRUE))[2,]) ,digits=3)) ),
#	c("Cd.b",
#	c(round(svyquantile( ~ Cd.b , dsub, 0.5 ),digits=3),round(as.numeric(t(svyby( ~ Cd.b, ~ RACE_ETH,dsub,svyquantile,quantiles=0.5,ci=TRUE))[2,]) ,digits=3)),
#	c(round(svyquantile( ~ Cd.b , dsub, 0.25 ),digits=3),round(as.numeric(t(svyby( ~ Cd.b, ~ RACE_ETH,dsub,svyquantile,quantiles=0.25,ci=TRUE))[2,]) ,digits=3)),
#	c(round(svyquantile( ~ Cd.b , dsub, 0.75 ),digits=3),round(as.numeric(t(svyby( ~ Cd.b, ~ RACE_ETH,dsub,svyquantile,quantiles=0.75,ci=TRUE))[2,]) ,digits=3)) ),
	c("Pb.b",
	c(round(svyquantile( ~ Pb.b , dsub, 0.5 ),digits=3),round(as.numeric(t(svyby( ~ Pb.b, ~ RACE_ETH,dsub,svyquantile,quantiles=0.5,ci=TRUE))[2,]) ,digits=3)),
	c(round(svyquantile( ~ Pb.b , dsub, 0.25 ),digits=3),round(as.numeric(t(svyby( ~ Pb.b, ~ RACE_ETH,dsub,svyquantile,quantiles=0.25,ci=TRUE))[2,]) ,digits=3)),
	c(round(svyquantile( ~ Pb.b , dsub, 0.75 ),digits=3),round(as.numeric(t(svyby( ~ Pb.b, ~ RACE_ETH,dsub,svyquantile,quantiles=0.75,ci=TRUE))[2,]) ,digits=3)) )
	)
colnames(metals.tbl) = c("Metal",paste("Median",c("All","NH_WHITE","MEXAM","NH_BLACK","OTH"),sep="_"),paste("25th",c("All","NH_WHITE","MEXAM","NH_BLACK","OTH"),sep="_"),paste("75th",c("All","NH_WHITE","MEXAM","NH_BLACK","OTH"),sep="_"))
write.csv(metals.tbl,"Table1_MetalsConc_V2.csv")
metals.tbl

#### Averages for Metals
#sub.dt[,c("Ba","Cd.u","Cd.b","Co","Cs","Mo","Pb.b","Pb.u","Sb","Tl","Tu")]
svymean(~Ba,dsub)
svymean(~Cd.u,dsub)
svymean(~Co,dsub)
svymean(~Cs,dsub)
svymean(~Mo,dsub)
#svymean(~Pb.u,dsub)
svymean(~Sb,dsub)
svymean(~Tl,dsub)
svymean(~Tu,dsub)
#svymean(~Cd.b,dsub)
svymean(~Pb.b,dsub)

## Metals quantiles:
svyquantile(~Ba,dsub,quantile=c(0.05,0.5,0.95))
svyquantile(~Cd.u,dsub,quantile=c(0.05,0.5,0.95))
svyquantile(~Co,dsub,quantile=c(0.05,0.5,0.95))
svyquantile(~Cs,dsub,quantile=c(0.05,0.5,0.95))
svyquantile(~Mo,dsub,quantile=c(0.05,0.5,0.95))
#svyquantile(~Pb.u,dsub,quantile=c(0.05,0.5,0.95))
svyquantile(~Sb,dsub,quantile=c(0.05,0.5,0.95))
svyquantile(~Tl,dsub,quantile=c(0.05,0.5,0.95))
svyquantile(~Tu,dsub,quantile=c(0.05,0.5,0.95))
#svyquantile(~Cd.b,dsub,quantile=c(0.05,0.5,0.95))
svyquantile(~Pb.b,dsub,quantile=c(0.05,0.5,0.95))

## Limits of detection (only available in 2003-2004 cycle, N=852):
det = data.frame(rbind(
c("Ba",table(sub.dt[which(sub.dt$begin_year.x %in% "2003"),]$URDUBALC == 1)[1]),
c("Be",table(sub.dt[which(sub.dt$begin_year.x %in% "2003"),]$URDUBELC == 1)[1]),
c("Cd.u",table(sub.dt[which(sub.dt$begin_year.x %in% "2003"),]$URDUCDLC == 1)[1]),
c("Co",table(sub.dt[which(sub.dt$begin_year.x %in% "2003"),]$URDUCOLC == 1)[1]),
c("Cs",table(sub.dt[which(sub.dt$begin_year.x %in% "2003"),]$URDUCSLC == 1)[1]),
c("Mo",table(sub.dt[which(sub.dt$begin_year.x %in% "2003"),]$URDUMOLC == 1)[1]),
#c("Pb.u",table(sub.dt[which(sub.dt$begin_year.x %in% "2003"),]$URDUPBLC == 1)[1]),
c("Pt",table(sub.dt[which(sub.dt$begin_year.x %in% "2003"),]$URDUPTLC == 1)[1]),
c("Sb",table(sub.dt[which(sub.dt$begin_year.x %in% "2003"),]$URDUSBLC == 1)[1]),
c("Tl",table(sub.dt[which(sub.dt$begin_year.x %in% "2003"),]$URDUTLLC == 1)[1]),
c("Tu",table(sub.dt[which(sub.dt$begin_year.x %in% "2003"),]$URDUTULC == 1)[1]),
#c("Cd.b",table(sub.dt[which(sub.dt$begin_year.x %in% "2003"),]$LBXBCD == 0.1)[1]),
c("Pb.b",table(sub.dt[which(sub.dt$begin_year.x %in% "2003"),]$LBXBPB == 0.2)[1])
))

det$perc.detected = round(100*as.numeric(as.character(det[,2]))/852,digits=2)
colnames(det) = c("Metal","FreqDetected","PercDetected")
write.csv(det,"SuppT1_Detection03-04_V2.csv")
det

#######################################################################################
#######################################################################################
## Check whether medians and IQR of metals and BP differ by survey cycle:
metal.sy = data.frame(svyby(~Ba+Cd.u+Co+Cs+Mo+Sb+Tl+Tu+Pb.b, ~cycle.x, dsub, svyquantile, quantiles=c(0.25,0.5,0.75),ci=TRUE))
bp.sy = data.frame(svyby(~BPXSAR+BPXDAR, ~cycle.x, dsub, svyquantile, quantiles=c(0.25,0.5,0.75),ci=TRUE))
metal.sy.format = t(data.frame(
			Ba = paste(round(metal.sy$X0.5.Ba,digits=2)," (",round(metal.sy$X0.25.Ba,digits=2),",",round(metal.sy$X0.75.Ba,digits=2),")",sep="")
			,Cd.u = paste(round(metal.sy$X0.5.Cd.u,digits=2)," (",round(metal.sy$X0.25.Cd.u,digits=2),",",round(metal.sy$X0.75.Cd.u,digits=2),")",sep="")
			,Co = paste(round(metal.sy$X0.5.Co,digits=2)," (",round(metal.sy$X0.25.Co,digits=2),",",round(metal.sy$X0.75.Co,digits=2),")",sep="")
			,Cs = paste(round(metal.sy$X0.5.Cs,digits=2)," (",round(metal.sy$X0.25.Cs,digits=2),",",round(metal.sy$X0.75.Cs,digits=2),")",sep="")
			,Mo = paste(round(metal.sy$X0.5.Mo,digits=2)," (",round(metal.sy$X0.25.Mo,digits=2),",",round(metal.sy$X0.75.Mo,digits=2),")",sep="")
			,Sb = paste(round(metal.sy$X0.5.Sb,digits=2)," (",round(metal.sy$X0.25.Sb,digits=2),",",round(metal.sy$X0.75.Sb,digits=2),")",sep="")
			,Tl = paste(round(metal.sy$X0.5.Tl,digits=2)," (",round(metal.sy$X0.25.Tl,digits=2),",",round(metal.sy$X0.75.Tl,digits=2),")",sep="")
			,Tu = paste(round(metal.sy$X0.5.Tu,digits=2)," (",round(metal.sy$X0.25.Tu,digits=2),",",round(metal.sy$X0.75.Tu,digits=2),")",sep="")
			,Pb.b = paste(round(metal.sy$X0.5.Pb.b,digits=2)," (",round(metal.sy$X0.25.Pb.b,digits=2),",",round(metal.sy$X0.75.Pb.b,digits=2),")",sep="")
			))
colnames(metal.sy.format) = rownames(bp.sy)

summary(svyglm(log(Ba) ~ cycle.x, design=dsub))
summary(svyglm(log(Cd.u) ~ cycle.x, design=dsub))
summary(svyglm(log(Co) ~ cycle.x, design=dsub))
summary(svyglm(log(Cs) ~ cycle.x, design=dsub))
summary(svyglm(log(Mo) ~ cycle.x, design=dsub))
summary(svyglm(log(Sb) ~ cycle.x, design=dsub))
summary(svyglm(log(Tl) ~ cycle.x, design=dsub))
summary(svyglm(log(Tu) ~ cycle.x, design=dsub))
summary(svyglm(log(Pb.b) ~ cycle.x, design=dsub))

summary(svyglm(log(Ba) ~ cycle.x + RIDAGEYR + Age_sq + white + sex + BMI + Smoke, design=dsub))
summary(svyglm(log(Cd.u) ~ cycle.x + RIDAGEYR + Age_sq + white + sex + BMI + Smoke, design=dsub))
summary(svyglm(log(Co) ~ cycle.x + RIDAGEYR + Age_sq + white + sex + BMI + Smoke, design=dsub))
summary(svyglm(log(Cs) ~ cycle.x + RIDAGEYR + Age_sq + white + sex + BMI + Smoke, design=dsub))
summary(svyglm(log(Mo) ~ cycle.x + RIDAGEYR + Age_sq + white + sex + BMI + Smoke, design=dsub))
summary(svyglm(log(Sb) ~ cycle.x + RIDAGEYR + Age_sq + white + sex + BMI + Smoke, design=dsub))
summary(svyglm(log(Tl) ~ cycle.x + RIDAGEYR + Age_sq + white + sex + BMI + Smoke, design=dsub))
summary(svyglm(log(Tu) ~ cycle.x + RIDAGEYR + Age_sq + white + sex + BMI + Smoke, design=dsub))
summary(svyglm(log(Pb.b) ~ cycle.x + RIDAGEYR + Age_sq + white + sex + BMI + Smoke, design=dsub))

bp.sy.format = t(data.frame(
			SBP = paste(round(bp.sy$X0.5.BPXSAR,digits=2)," (",round(bp.sy$X0.25.BPXSAR,digits=2),",",round(bp.sy$X0.75.BPXSAR,digits=2),")",sep="")
			,DBP = paste(round(bp.sy$X0.5.BPXDAR,digits=2)," (",round(bp.sy$X0.25.BPXDAR,digits=2),",",round(bp.sy$X0.75.BPXDAR,digits=2),")",sep="")
			))
colnames(bp.sy.format) = rownames(bp.sy)

summary(svyglm(BPXSAR ~ cycle.x, design=dsub))
summary(svyglm(BPXDAR ~ cycle.x, design=dsub))
summary(svyglm(BPXSAR ~ cycle.x + RIDAGEYR + Age_sq + white + sex + BMI + Smoke, design=dsub))
summary(svyglm(BPXDAR ~ cycle.x + RIDAGEYR + Age_sq + white + sex + BMI + Smoke, design=dsub))

################
#################################
################################################
##################################################################
## Simple linear associations

#### 
lm.SBP = rbind(
c(summary(svyglm(BPXSAR ~ log(Ba) + RIDAGEYR + Age_sq + white + sex + BMI + Smoke, design=dsub))$coefficients[2,c(1,2,4)],
confint(svyglm(BPXSAR ~ log(Ba) + RIDAGEYR + Age_sq + white + sex + BMI + Smoke, design=dsub),parm=2)),
c(summary(svyglm(BPXSAR ~ log(Cd.u) + RIDAGEYR + Age_sq + white + sex + BMI + Smoke, design=dsub))$coefficients[2,c(1,2,4)],
confint(svyglm(BPXSAR ~ log(Cd.u) + RIDAGEYR + Age_sq + white + sex + BMI + Smoke, design=dsub),parm=2)),
c(summary(svyglm(BPXSAR ~ log(Co) + RIDAGEYR + Age_sq + white + sex + BMI + Smoke, design=dsub))$coefficients[2,c(1,2,4)],
confint(svyglm(BPXSAR ~ log(Co) + RIDAGEYR + Age_sq + white + sex + BMI + Smoke, design=dsub),parm=2)),
c(summary(svyglm(BPXSAR ~ log(Cs) + RIDAGEYR + Age_sq + white + sex + BMI + Smoke, design=dsub))$coefficients[2,c(1,2,4)],
confint(svyglm(BPXSAR ~ log(Cs) + RIDAGEYR + Age_sq + white + sex + BMI + Smoke, design=dsub),parm=2)),
c(summary(svyglm(BPXSAR ~ log(Mo) + RIDAGEYR + Age_sq + white + sex + BMI + Smoke, design=dsub))$coefficients[2,c(1,2,4)],
confint(svyglm(BPXSAR ~ log(Mo) + RIDAGEYR + Age_sq + white + sex + BMI + Smoke, design=dsub),parm=2)),
#c(summary(svyglm(BPXSAR ~ log(Pb.u) + RIDAGEYR + Age_sq + white + sex + BMI + Smoke, design=dsub))$coefficients[2,c(1,2,4)],
#confint(svyglm(BPXSAR ~ log(Pb.u) + RIDAGEYR + Age_sq + white + sex + BMI + Smoke, design=dsub),parm=2)),
c(summary(svyglm(BPXSAR ~ log(Sb) + RIDAGEYR + Age_sq + white + sex + BMI + Smoke, design=dsub))$coefficients[2,c(1,2,4)],
confint(svyglm(BPXSAR ~ log(Sb) + RIDAGEYR + Age_sq + white + sex + BMI + Smoke, design=dsub),parm=2)),
c(summary(svyglm(BPXSAR ~ log(Tl) + RIDAGEYR + Age_sq + white + sex + BMI + Smoke, design=dsub))$coefficients[2,c(1,2,4)],
confint(svyglm(BPXSAR ~ log(Tl) + RIDAGEYR + Age_sq + white + sex + BMI + Smoke, design=dsub),parm=2)),
c(summary(svyglm(BPXSAR ~ log(Tu) + RIDAGEYR + Age_sq + white + sex + BMI + Smoke, design=dsub))$coefficients[2,c(1,2,4)],
confint(svyglm(BPXSAR ~ log(Tu) + RIDAGEYR + Age_sq + white + sex + BMI + Smoke, design=dsub),parm=2)),
#c(summary(svyglm(BPXSAR ~ log(Cd.b) + RIDAGEYR + Age_sq + white + sex + BMI + Smoke, design=dsub))$coefficients[2,c(1,2,4)],
#confint(svyglm(BPXSAR ~ log(Cd.b) + RIDAGEYR + Age_sq + white + sex + BMI + Smoke, design=dsub),parm=2)),
c(summary(svyglm(BPXSAR ~ log(Pb.b) + RIDAGEYR + Age_sq + white + sex + BMI + Smoke, design=dsub))$coefficients[2,c(1,2,4)],
confint(svyglm(BPXSAR ~ log(Pb.b) + RIDAGEYR + Age_sq + white + sex + BMI + Smoke, design=dsub),parm=2)))
rownames(lm.SBP) = c("Ba","Cd.u","Co","Cs","Mo","Sb","Tl","Tu","Pb.b")
colnames(lm.SBP) = c("Estimate","SE","P.Value","CL_2.5%","CL_97.5%")
lm.SBP

#### See if survey cycle is confounding metals-SBP associations
lm.SBP.sy = rbind(
c(summary(svyglm(BPXSAR ~ log(Ba) + cycle.x + RIDAGEYR + Age_sq + white + sex + BMI + Smoke, design=dsub))$coefficients[2,c(1,2,4)],
confint(svyglm(BPXSAR ~ log(Ba) + cycle.x + RIDAGEYR + Age_sq + white + sex + BMI + Smoke, design=dsub),parm=2)),
c(summary(svyglm(BPXSAR ~ log(Cd.u) + cycle.x + RIDAGEYR + Age_sq + white + sex + BMI + Smoke, design=dsub))$coefficients[2,c(1,2,4)],
confint(svyglm(BPXSAR ~ log(Cd.u) + cycle.x + RIDAGEYR + Age_sq + white + sex + BMI + Smoke, design=dsub),parm=2)),
c(summary(svyglm(BPXSAR ~ log(Co) + cycle.x + RIDAGEYR + Age_sq + white + sex + BMI + Smoke, design=dsub))$coefficients[2,c(1,2,4)],
confint(svyglm(BPXSAR ~ log(Co) + cycle.x + RIDAGEYR + Age_sq + white + sex + BMI + Smoke, design=dsub),parm=2)),
c(summary(svyglm(BPXSAR ~ log(Cs) + cycle.x + RIDAGEYR + Age_sq + white + sex + BMI + Smoke, design=dsub))$coefficients[2,c(1,2,4)],
confint(svyglm(BPXSAR ~ log(Cs) + cycle.x + RIDAGEYR + Age_sq + white + sex + BMI + Smoke, design=dsub),parm=2)),
c(summary(svyglm(BPXSAR ~ log(Mo) + cycle.x + RIDAGEYR + Age_sq + white + sex + BMI + Smoke, design=dsub))$coefficients[2,c(1,2,4)],
confint(svyglm(BPXSAR ~ log(Mo) + cycle.x + RIDAGEYR + Age_sq + white + sex + BMI + Smoke, design=dsub),parm=2)),
#c(summary(svyglm(BPXSAR ~ log(Pb.u) + cycle.x + RIDAGEYR + Age_sq + white + sex + BMI + Smoke, design=dsub))$coefficients[2,c(1,2,4)],
#confint(svyglm(BPXSAR ~ log(Pb.u) + cycle.x + RIDAGEYR + Age_sq + white + sex + BMI + Smoke, design=dsub),parm=2)),
c(summary(svyglm(BPXSAR ~ log(Sb) + cycle.x + RIDAGEYR + Age_sq + white + sex + BMI + Smoke, design=dsub))$coefficients[2,c(1,2,4)],
confint(svyglm(BPXSAR ~ log(Sb) + cycle.x + RIDAGEYR + Age_sq + white + sex + BMI + Smoke, design=dsub),parm=2)),
c(summary(svyglm(BPXSAR ~ log(Tl) + cycle.x + RIDAGEYR + Age_sq + white + sex + BMI + Smoke, design=dsub))$coefficients[2,c(1,2,4)],
confint(svyglm(BPXSAR ~ log(Tl) + cycle.x + RIDAGEYR + Age_sq + white + sex + BMI + Smoke, design=dsub),parm=2)),
c(summary(svyglm(BPXSAR ~ log(Tu) + cycle.x + RIDAGEYR + Age_sq + white + sex + BMI + Smoke, design=dsub))$coefficients[2,c(1,2,4)],
confint(svyglm(BPXSAR ~ log(Tu) + cycle.x + RIDAGEYR + Age_sq + white + sex + BMI + Smoke, design=dsub),parm=2)),
#c(summary(svyglm(BPXSAR ~ log(Cd.b) + cycle.x + RIDAGEYR + Age_sq + white + sex + BMI + Smoke, design=dsub))$coefficients[2,c(1,2,4)],
#confint(svyglm(BPXSAR ~ log(Cd.b) + cycle.x + RIDAGEYR + Age_sq + white + sex + BMI + Smoke, design=dsub),parm=2)),
c(summary(svyglm(BPXSAR ~ log(Pb.b) + cycle.x + RIDAGEYR + Age_sq + white + sex + BMI + Smoke, design=dsub))$coefficients[2,c(1,2,4)],
confint(svyglm(BPXSAR ~ log(Pb.b) + cycle.x + RIDAGEYR + Age_sq + white + sex + BMI + Smoke, design=dsub),parm=2)))
rownames(lm.SBP.sy) = c("Ba","Cd.u","Co","Cs","Mo","Sb","Tl","Tu","Pb.b")
colnames(lm.SBP.sy) = c("Estimate","SE","P.Value","CL_2.5%","CL_97.5%")
lm.SBP.sy

## All metals:
summary(svyglm(BPXSAR ~ log(Ba) + log(Cd.u) + log(Co) + log(Cs) + log(Mo) + log(Sb) 
				+ log(Tl) + log(Tu) + log(Pb.b) + RIDAGEYR + Age_sq + white + sex + BMI + Smoke, design=dsub))
confint(svyglm(BPXSAR ~ log(Ba) + log(Cd.u) + log(Co) + log(Cs) + log(Mo) + log(Sb) 
				+ log(Tl) + log(Tu) + log(Pb.b) + RIDAGEYR + Age_sq + white + sex + BMI + Smoke, design=dsub))

summary(svyglm(BPXSAR ~ scale(Ba,center=TRUE,scale=TRUE) + scale(Cd.u,center=TRUE,scale=TRUE) + scale(Co,center=TRUE,scale=TRUE)
				+ scale(Cs,center=TRUE,scale=TRUE) + scale(Mo,center=TRUE,scale=TRUE) + scale(Sb,center=TRUE,scale=TRUE) 
				+ scale(Tl,center=TRUE,scale=TRUE) + scale(Tu,center=TRUE,scale=TRUE) + scale(Pb.b,center=TRUE,scale=TRUE)
				+ RIDAGEYR + Age_sq + white + sex + BMI + Smoke, design=dsub))

lm.DBP = rbind(
c(summary(svyglm(BPXDAR ~ log(Ba) + RIDAGEYR + Age_sq + white + sex + BMI + Smoke, design=dsub))$coefficients[2,c(1,2,4)],
confint(svyglm(BPXDAR ~ log(Ba) + RIDAGEYR + Age_sq + white + sex + BMI + Smoke, design=dsub),parm=2)),
c(summary(svyglm(BPXDAR ~ log(Cd.u) + RIDAGEYR + Age_sq + white + sex + BMI + Smoke, design=dsub))$coefficients[2,c(1,2,4)],
confint(svyglm(BPXDAR ~ log(Cd.u) + RIDAGEYR + Age_sq + white + sex + BMI + Smoke, design=dsub),parm=2)),
c(summary(svyglm(BPXDAR ~ log(Co) + RIDAGEYR + Age_sq + white + sex + BMI + Smoke, design=dsub))$coefficients[2,c(1,2,4)],
confint(svyglm(BPXDAR ~ log(Co) + RIDAGEYR + Age_sq + white + sex + BMI + Smoke, design=dsub),parm=2)),
c(summary(svyglm(BPXDAR ~ log(Cs) + RIDAGEYR + Age_sq + white + sex + BMI + Smoke, design=dsub))$coefficients[2,c(1,2,4)],
confint(svyglm(BPXDAR ~ log(Cs) + RIDAGEYR + Age_sq + white + sex + BMI + Smoke, design=dsub),parm=2)),
c(summary(svyglm(BPXDAR ~ log(Mo) + RIDAGEYR + Age_sq + white + sex + BMI + Smoke, design=dsub))$coefficients[2,c(1,2,4)],
confint(svyglm(BPXDAR ~ log(Mo) + RIDAGEYR + Age_sq + white + sex + BMI + Smoke, design=dsub),parm=2)),
#c(summary(svyglm(BPXDAR ~ log(Pb.u) + RIDAGEYR + Age_sq + white + sex + BMI + Smoke, design=dsub))$coefficients[2,c(1,2,4)],
#confint(svyglm(BPXDAR ~ log(Pb.u) + RIDAGEYR + Age_sq + white + sex + BMI + Smoke, design=dsub),parm=2)),
c(summary(svyglm(BPXDAR ~ log(Sb) + RIDAGEYR + Age_sq + white + sex + BMI + Smoke, design=dsub))$coefficients[2,c(1,2,4)],
confint(svyglm(BPXDAR ~ log(Sb) + RIDAGEYR + Age_sq + white + sex + BMI + Smoke, design=dsub),parm=2)),
c(summary(svyglm(BPXDAR ~ log(Tl) + RIDAGEYR + Age_sq + white + sex + BMI + Smoke, design=dsub))$coefficients[2,c(1,2,4)],
confint(svyglm(BPXDAR ~ log(Tl) + RIDAGEYR + Age_sq + white + sex + BMI + Smoke, design=dsub),parm=2)),
c(summary(svyglm(BPXDAR ~ log(Tu) + RIDAGEYR + Age_sq + white + sex + BMI + Smoke, design=dsub))$coefficients[2,c(1,2,4)],
confint(svyglm(BPXDAR ~ log(Tu) + RIDAGEYR + Age_sq + white + sex + BMI + Smoke, design=dsub),parm=2)),
#c(summary(svyglm(BPXDAR ~ log(Cd.b) + RIDAGEYR + Age_sq + white + sex + BMI + Smoke, design=dsub))$coefficients[2,c(1,2,4)],
#confint(svyglm(BPXDAR ~ log(Cd.b) + RIDAGEYR + Age_sq + white + sex + BMI + Smoke, design=dsub),parm=2)),
c(summary(svyglm(BPXDAR ~ log(Pb.b) + RIDAGEYR + Age_sq + white + sex + BMI + Smoke, design=dsub))$coefficients[2,c(1,2,4)],
confint(svyglm(BPXDAR ~ log(Pb.b) + RIDAGEYR + Age_sq + white + sex + BMI + Smoke, design=dsub),parm=2)))
rownames(lm.DBP) = c("Ba","Cd.u","Co","Cs","Mo","Sb","Tl","Tu","Pb.b")
colnames(lm.DBP) = c("Estimate","SE","P.Value","CL_2.5%","CL_97.5%")
lm.DBP

#### See if survey cycle is confounding metals-DBP associations
lm.DBP.sy = rbind(
c(summary(svyglm(BPXDAR ~ log(Ba) + cycle.x + RIDAGEYR + Age_sq + white + sex + BMI + Smoke, design=dsub))$coefficients[2,c(1,2,4)],
confint(svyglm(BPXDAR ~ log(Ba) + cycle.x + RIDAGEYR + Age_sq + white + sex + BMI + Smoke, design=dsub),parm=2)),
c(summary(svyglm(BPXDAR ~ log(Cd.u) + cycle.x + RIDAGEYR + Age_sq + white + sex + BMI + Smoke, design=dsub))$coefficients[2,c(1,2,4)],
confint(svyglm(BPXDAR ~ log(Cd.u) + cycle.x + RIDAGEYR + Age_sq + white + sex + BMI + Smoke, design=dsub),parm=2)),
c(summary(svyglm(BPXDAR ~ log(Co) + cycle.x + RIDAGEYR + Age_sq + white + sex + BMI + Smoke, design=dsub))$coefficients[2,c(1,2,4)],
confint(svyglm(BPXDAR ~ log(Co) + cycle.x + RIDAGEYR + Age_sq + white + sex + BMI + Smoke, design=dsub),parm=2)),
c(summary(svyglm(BPXDAR ~ log(Cs) + cycle.x + RIDAGEYR + Age_sq + white + sex + BMI + Smoke, design=dsub))$coefficients[2,c(1,2,4)],
confint(svyglm(BPXDAR ~ log(Cs) + cycle.x + RIDAGEYR + Age_sq + white + sex + BMI + Smoke, design=dsub),parm=2)),
c(summary(svyglm(BPXDAR ~ log(Mo) + cycle.x + RIDAGEYR + Age_sq + white + sex + BMI + Smoke, design=dsub))$coefficients[2,c(1,2,4)],
confint(svyglm(BPXDAR ~ log(Mo) + cycle.x + RIDAGEYR + Age_sq + white + sex + BMI + Smoke, design=dsub),parm=2)),
#c(summary(svyglm(BPXDAR ~ log(Pb.u) + cycle.x + RIDAGEYR + Age_sq + white + sex + BMI + Smoke, design=dsub))$coefficients[2,c(1,2,4)],
#confint(svyglm(BPXDAR ~ log(Pb.u) + cycle.x + RIDAGEYR + Age_sq + white + sex + BMI + Smoke, design=dsub),parm=2)),
c(summary(svyglm(BPXDAR ~ log(Sb) + cycle.x + RIDAGEYR + Age_sq + white + sex + BMI + Smoke, design=dsub))$coefficients[2,c(1,2,4)],
confint(svyglm(BPXDAR ~ log(Sb) + cycle.x + RIDAGEYR + Age_sq + white + sex + BMI + Smoke, design=dsub),parm=2)),
c(summary(svyglm(BPXDAR ~ log(Tl) + cycle.x + RIDAGEYR + Age_sq + white + sex + BMI + Smoke, design=dsub))$coefficients[2,c(1,2,4)],
confint(svyglm(BPXDAR ~ log(Tl) + cycle.x + RIDAGEYR + Age_sq + white + sex + BMI + Smoke, design=dsub),parm=2)),
c(summary(svyglm(BPXDAR ~ log(Tu) + cycle.x + RIDAGEYR + Age_sq + white + sex + BMI + Smoke, design=dsub))$coefficients[2,c(1,2,4)],
confint(svyglm(BPXDAR ~ log(Tu) + cycle.x + RIDAGEYR + Age_sq + white + sex + BMI + Smoke, design=dsub),parm=2)),
#c(summary(svyglm(BPXDAR ~ log(Cd.b) + cycle.x + RIDAGEYR + Age_sq + white + sex + BMI + Smoke, design=dsub))$coefficients[2,c(1,2,4)],
#confint(svyglm(BPXDAR ~ log(Cd.b) + cycle.x + RIDAGEYR + Age_sq + white + sex + BMI + Smoke, design=dsub),parm=2)),
c(summary(svyglm(BPXDAR ~ log(Pb.b) + cycle.x + RIDAGEYR + Age_sq + white + sex + BMI + Smoke, design=dsub))$coefficients[2,c(1,2,4)],
confint(svyglm(BPXDAR ~ log(Pb.b) + cycle.x + RIDAGEYR + Age_sq + white + sex + BMI + Smoke, design=dsub),parm=2)))
rownames(lm.DBP.sy) = c("Ba","Cd.u","Co","Cs","Mo","Sb","Tl","Tu","Pb.b")
colnames(lm.DBP.sy) = c("Estimate","SE","P.Value","CL_2.5%","CL_97.5%")
lm.DBP.sy


## All metals:
summary(svyglm(BPXDAR ~ log(Ba) + log(Cd.u) + log(Co) + log(Cs) + log(Mo) + log(Sb) 
				+ log(Tl) + log(Tu) + log(Pb.b) + RIDAGEYR + Age_sq + white + sex + BMI + Smoke, design=dsub))
confint(svyglm(BPXDAR ~ log(Ba) + log(Cd.u) + log(Co) + log(Cs) + log(Mo) + log(Sb) 
				+ log(Tl) + log(Tu) + log(Pb.b) + RIDAGEYR + Age_sq + white + sex + BMI + Smoke, design=dsub))

summary(svyglm(BPXDAR ~ scale(Ba,center=TRUE,scale=TRUE) + scale(Cd.u,center=TRUE,scale=TRUE) + scale(Co,center=TRUE,scale=TRUE)
				+ scale(Cs,center=TRUE,scale=TRUE) + scale(Mo,center=TRUE,scale=TRUE) + scale(Sb,center=TRUE,scale=TRUE) 
				+ scale(Tl,center=TRUE,scale=TRUE) + scale(Tu,center=TRUE,scale=TRUE) + scale(Pb.b,center=TRUE,scale=TRUE)
				+ RIDAGEYR + Age_sq + white + sex + BMI + Smoke, design=dsub))

write.csv(lm.SBP,file="Table2_SBP_FullMod_V2.csv")
write.csv(lm.DBP,file="Table2_DBP_FullMod_V2.csv")

write.csv(lm.SBP.sy,file="Table2_SBP_FullMod_V2_AdjSurveyCycle.csv")
write.csv(lm.DBP.sy,file="Table2_DBP_FullMod_V2_AdjSurveyCycle.csv")

################
#################################
################################################
##################################################################
## Run Tree Analysis:
##################################################################
library(data.table)

## Plot comparing metals concentration:
met.res = sub.dt[,c("Ba","Cd.u","Co","Cs","Mo","Pb.b","Sb","Tl","Tu")]
log.met.res = apply(met.res,2,function(x) log(x))
colnames(log.met.res) = paste("log(",substr(colnames(log.met.res),1,2),")",sep="")
pairs.panels(log.met.res,pch='.',hist.col="green",show.points=TRUE,cex.labels=1)

##################################################################################################################################################
##################################################################################################################################################
#### Use column indexes to define model for recursive partitioning (mod.rp) and for linear adjustment (mod.eq) 
#### First variable in list = dependent variable

## Rename colnames so that plots come out with appropriate
colnames(sub.dt) = c(colnames(sub.dt)[1:415],"Ba","Cd","Cd.Blood","Co","Cs","Mo","Pb","Pb.Urine","Sb","Tl","W","Cd.Alternate")

## Create subset of data for those that were not on BP Medications
sub.dt.tx = sub.dt[which(is.na(sub.dt$BP.Meds)==TRUE),]

## Recode education:
sub.dt$EDU = ifelse(sub.dt$DMDEDUC2 %in% c(7,9),NA,sub.dt$DMDEDUC2)
sub.dt$EDU = as.factor(sub.dt$EDU)

## Main SBP Tree:
mod.rp1 = as.formula(sub.dt[,c(225,416,417,419:422,424:426)],env = NULL) # SBP,Ba,Cd(urine),Co,Cs,Mo,Pb(blood),Sb,Tl,Tu
mod.rp1.tx = as.formula(sub.dt.tx[,c(225,416,417,419:422,424:426)],env = NULL) # SBP,Ba,Cd(urine),Co,Cs,Mo,Pb(blood),Sb,Tl,Tu
mod.eq1 = as.formula(sub.dt[,c(225,6,413,401,381,403,402)],env = NULL) # Age, Age^2, sex, race (white yes/no), BMI, Smoke
mod.eq1.ht = as.formula(sub.dt[,c(225,6,413,401,381,403,402,362)],env = NULL) # Age, Age^2, sex, race (white yes/no), BMI, Smoke, height
mod.eq1.ed = as.formula(sub.dt[,c(225,6,413,401,381,403,402,428)],env = NULL) # Age, Age^2, sex, race (white yes/no), BMI, Smoke, Edu
mod.eq1.tx = as.formula(sub.dt.tx[,c(225,6,413,401,381,403,402)],env = NULL) # Age, Age^2, sex, race (white yes/no), BMI, Smoke, while excluding BPmed use
## SBP Tree Not-Adj for SMK status:
mod.eq1.nsk = as.formula(sub.dt[,c(225,6,413,401,381,403)],env = NULL) # Age, Age^2, sex, race (white yes/no), BMI

## Main DBP Tree:
mod.rp2 = as.formula(sub.dt[,c(226,416,417,419:422,424:426)],env = NULL) # DBP,Ba,Cd(urine),Co,Cs,Mo,Pb(blood),Sb,Tl,Tu
mod.rp2.tx = as.formula(sub.dt.tx[,c(226,416,417,419:422,424:426)],env = NULL) # DBP,Ba,Cd(urine),Co,Cs,Mo,Pb(blood),Sb,Tl,Tu
mod.eq2 = as.formula(sub.dt[,c(226,6,413,401,381,403,402)],env = NULL) # Age, Age^2, sex, race (white yes/no), BMI, Smoke
mod.eq2.ht = as.formula(sub.dt[,c(226,6,413,401,381,403,402,362)],env = NULL) # Age, Age^2, sex, race (white yes/no), BMI, Smoke, height
mod.eq2.ed = as.formula(sub.dt[,c(226,6,413,401,381,403,402,428)],env = NULL) # Age, Age^2, sex, race (white yes/no), BMI, Smoke, edu
mod.eq2.tx = as.formula(sub.dt.tx[,c(226,6,413,401,381,403,402)],env = NULL) # Age, Age^2, sex, race (white yes/no), BMI, Smoke, while excluding BPmed use
## DBP Tree Not-Adj for SMK status:
mod.eq2.nsk = as.formula(sub.dt.tx[,c(226,6,413,401,381,403)],env = NULL) # Age, Age^2, sex, race (white yes/no), BMI, Smoke

#################################################################
######## Package for tree plot
library(data.tree)
library(DiagrammeR)

#################################################################
######## Main SBP Tree
## Tree to estimate mean systolic BP within final nodes of tree  
set.seed(918375)
sys_tree_mn1 <- rpms(rp_equ = mod.rp1, e_equ = mod.eq1, data = sub.dt, weights = ~WTSA6YR, clusters = ~SDMVPSU2, strata = ~SDMVSTRA, bin_size = 241, perm_reps=2500) 
sys_tree_mn1
tree_plot(sys_tree_mn1,"SBP",fontcolor="black",fontname = "helvetica",arrowcolor="black",boxcolor="black")

## with EDU adjustment  
set.seed(918375)
sys_tree_mn1.ed <- rpms(rp_equ = mod.rp1, e_equ = mod.eq1.ed, data = sub.dt, weights = ~WTSA6YR, clusters = ~SDMVPSU2, strata = ~SDMVSTRA, bin_size = 241) 
sys_tree_mn1.ed
tree_plot(sys_tree_mn1.ed,"SBP with Edu Adjustment",fontcolor="black",fontname = "helvetica",arrowcolor="black",boxcolor="black")

## Including height adjustment:
set.seed(918375)
sys_tree_mn1.ht <- rpms(rp_equ = mod.rp1, e_equ = mod.eq1.ht, data = sub.dt, weights = ~WTSA6YR, clusters = ~SDMVPSU2, strata = ~SDMVSTRA, bin_size = 241, perm_reps=2500) 
sys_tree_mn1.ht
tree_plot(sys_tree_mn1.ht,"SBP with Height Adjustment",fontcolor="black",fontname = "helvetica",arrowcolor="black",boxcolor="black")

## Stratified to those not on BP-meds:
set.seed(918375)
sys_tree_mn1.tx <- rpms(rp_equ = mod.rp1.tx, e_equ = mod.eq1.tx, data = sub.dt.tx, weights = ~WTSA6YR, clusters = ~SDMVPSU2, strata = ~SDMVSTRA, bin_size = 215, perm_reps=2500) 
sys_tree_mn1.tx
tree_plot(sys_tree_mn1.tx,"SBP Excluding those on BP Meds",fontcolor="black",fontname = "helvetica",arrowcolor="black",boxcolor="black")

#### Use tree to define end-nodes (Creatinine-Standardized):
qtree(sys_tree_mn1,title = "SBP - Adjusted for age, age2, race, sex, BMI, and smoking")
sys_tree_mn1$frame[sys_tree_mn1$frame$end == 'E',c("node","var","xval","n","mean")]

#### Save Table of tree parameters and results:
fwrite(data.frame(sys_tree_mn1$frame[order(sys_tree_mn1$frame$node),c("node","var","xval","n","loss","mean")]), 
	file ="SBP_tree_FRAME.csv")

#################################################################
######## Main DBP Tree
## Tree to estimate mean systolic BP within final nodes of tree  
set.seed(918375)
dia_tree_mn1 <- rpms(rp_equ = mod.rp2, e_equ = mod.eq2, data = sub.dt, weights = ~WTSA6YR, clusters = ~SDMVPSU2, strata = ~SDMVSTRA, bin_size = 241) 
dia_tree_mn1
tree_plot(dia_tree_mn1,"DBP with Edu Adjustment",fontcolor="black",fontname = "helvetica",arrowcolor="black",boxcolor="black")

## with EDU adjustment  
set.seed(918375)
dia_tree_mn1.ed <- rpms(rp_equ = mod.rp2, e_equ = mod.eq2.ed, data = sub.dt, weights = ~WTSA6YR, clusters = ~SDMVPSU2, strata = ~SDMVSTRA, bin_size = 241) 
dia_tree_mn1.ed
tree_plot(dia_tree_mn1.ed,"DBP",fontcolor="black",fontname = "helvetica",arrowcolor="black",boxcolor="black")

## with height adjustment
set.seed(918375)
dia_tree_mn1.ht <- rpms(rp_equ = mod.rp2, e_equ = mod.eq2.ht, data = sub.dt, weights = ~WTSA6YR, clusters = ~SDMVPSU2, strata = ~SDMVSTRA, bin_size = 241) 
dia_tree_mn1.ht
tree_plot(dia_tree_mn1.ht,"DBP with Height Adjustment",fontcolor="black",fontname = "helvetica",arrowcolor="black",boxcolor="black")

## Stratified to those not on BP-meds:
set.seed(918375)
dia_tree_mn1.tx <- rpms(rp_equ = mod.rp2.tx, e_equ = mod.eq2.tx, data = sub.dt.tx, weights = ~WTSA6YR, clusters = ~SDMVPSU2, strata = ~SDMVSTRA, bin_size = 215) 
dia_tree_mn1.tx
tree_plot(dia_tree_mn1.tx,"DBP Excluding those on BP Meds",fontcolor="black",fontname = "helvetica",arrowcolor="black",boxcolor="black")

#### Use tree to define end-nodes (Creatinine-Standardized):
qtree(dia_tree_mn1,title = "DBP - Adjusted for age, age2, race, sex, BMI, and smoking")
dia_tree_mn1$frame[dia_tree_mn1$frame$end == 'E',c("node","var","xval","n","mean")]

#### Save Table of tree parameters and results:
fwrite(data.frame(dia_tree_mn1$frame[order(dia_tree_mn1$frame$node),c("node","var","xval","n","loss","mean")]), 
	file ="DBP_tree_FRAME.csv")

################
#################################
################################################
##################################################################
## Race-stratified trees:
##################################################################

## Racial/Ethnic Subgroups:
table(sub.dt$white) # 1166
table(sub.dt$black) # 509
table(sub.dt$mexAm) # 535
table(sub.dt$othHs) # 114

######################################################
## Non-Hispanic White
wh.sub.dt = sub.dt[which(sub.dt$white %in% "1-Yes"),]

#### Use column indexes to define model for recursive partitioning (first variable in list = dependent variable):
wh.mod.rp1 = as.formula(wh.sub.dt[,c(225,416,417,419:422,424:426)],env = NULL) # Metals
wh.mod.eq1 = as.formula(wh.sub.dt[,c(225,6,413,401,403,402)],env = NULL) # Age, Age^2, sex, BMI, smoking  
wh.mod.rp2 = as.formula(wh.sub.dt[,c(226,416,417,419:422,424:426)],env = NULL) # Metals
wh.mod.eq2 = as.formula(wh.sub.dt[,c(226,6,413,401,403,402)],env = NULL) # Age, Age^2, sex, BMI, smoking

## Tree to estimate mean systolic BP within final nodes of tree  
set.seed(918375)
wh.sys_tree_mn1 <- rpms(rp_equ = wh.mod.rp1, e_equ = wh.mod.eq1, data = wh.sub.dt, weights = ~WTSA6YR, clusters = ~SDMVPSU2, strata = ~SDMVSTRA, bin_size = 117, perm_reps=2500) 
wh.sys_tree_mn1
tree_plot(wh.sys_tree_mn1,"DBP",fontcolor="black",fontname = "helvetica",arrowcolor="black",boxcolor="black")

#### Use tree to define end-nodes:
wh.sys_tree_mn1$frame[wh.sys_tree_mn1$frame$end == 'E',c("node","var","xval","n","mean")]
qtree(wh.sys_tree_mn1,title = "SBP Among Non-Hispanic White Americans (n=1167) - Adjusted for age, age2, sex and BMI")
fwrite(data.frame(wh.sys_tree_mn1$frame[order(wh.sys_tree_mn1$frame$node),c("node","var","xval","n","loss","mean")]),
	file ="SBP_tree_FRAME_nhwhite.csv")

## Tree to estimate mean diastolic BP within final nodes of tree
set.seed(918375)
wh.dia_tree_mn1 <- rpms(rp_equ = wh.mod.rp2, e_equ = wh.mod.eq2, data = wh.sub.dt, weights = ~WTSA6YR, clusters = ~SDMVPSU2, strata = ~SDMVSTRA, bin_size = 117, perm_reps=2500) 
wh.dia_tree_mn1
tree_plot(wh.dia_tree_mn1,"DBP",fontcolor="black",fontname = "helvetica",arrowcolor="black",boxcolor="black")

#### Use tree to define end-nodes:
wh.dia_tree_mn1$frame[wh.dia_tree_mn1$frame$end == 'E',c("node","var","xval","n","mean")]
qtree(wh.dia_tree_mn1,title = "DBP Among Non-Hispanic White Americans (n=1167) - Adjusted for age, age2, sex and BMI")
fwrite(data.frame(wh.dia_tree_mn1$frame[order(wh.dia_tree_mn1$frame$node),c("node","var","xval","n","loss","mean")]),
	file ="DBP_tree_FRAME_nhwhite.csv")

######################################################
## Non-Hispanic Black
bl.sub.dt = sub.dt[which(sub.dt$black %in% "1-Yes"),]

#### Use column indexes to define model for recursive partitioning (first variable in list = dependent variable):
bl.mod.rp1 = as.formula(bl.sub.dt[,c(225,416,417,419:422,424:426)],env = NULL) # Metals
bl.mod.eq1 = as.formula(bl.sub.dt[,c(225,6,413,401,403,402)],env = NULL) # Age, Age^2, sex, BMI, smoking  
bl.mod.rp2 = as.formula(bl.sub.dt[,c(226,416,417,419:422,424:426)],env = NULL) # Metals
bl.mod.eq2 = as.formula(bl.sub.dt[,c(226,6,413,401,403,402)],env = NULL) # Age, Age^2, sex, BMI, smoking

## Tree to estimate mean systolic BP within final nodes of tree  
set.seed(918375)
bl.sys_tree_mn1 <- rpms(rp_equ = bl.mod.rp1, e_equ = bl.mod.eq1, data = bl.sub.dt, weights = ~WTSA6YR, clusters = ~SDMVPSU2, strata = ~SDMVSTRA, bin_size = 51, perm_reps=2500) 
bl.sys_tree_mn1
tree_plot(bl.sys_tree_mn1,"SBP",fontcolor="black",fontname = "helvetica",arrowcolor="black",boxcolor="black")

#### Use tree to define end-nodes:
bl.sys_tree_mn1$frame[bl.sys_tree_mn1$frame$end == 'E',c("node","var","xval","n","mean")]
qtree(bl.sys_tree_mn1,title = "SBP Among Non-Hispanic Black Americans (n=509) - Adjusted for age, age2, sex and BMI")
fwrite(data.frame(bl.sys_tree_mn1$frame[order(bl.sys_tree_mn1$frame$node),c("node","var","xval","n","loss","mean")]),
	file ="SBP_tree_FRAME_nhblack.csv")

## Tree to estimate mean diastolic BP within final nodes of tree
set.seed(918375)
bl.dia_tree_mn1 <- rpms(rp_equ = bl.mod.rp2, e_equ = bl.mod.eq2, data = bl.sub.dt, weights = ~WTSA6YR, clusters = ~SDMVPSU2, strata = ~SDMVSTRA, bin_size = 51, perm_reps=2500) 
bl.dia_tree_mn1
tree_plot(bl.dia_tree_mn1,"DBP",fontcolor="black",fontname = "helvetica",arrowcolor="black",boxcolor="black")

#### Use tree to define end-nodes:
bl.dia_tree_mn1$frame[bl.dia_tree_mn1$frame$end == 'E',c("node","var","xval","n","mean")]
qtree(bl.dia_tree_mn1,title = "DBP Among Non-Hispanic Black Americans (n=509) - Adjusted for age, age2, sex and BMI")
fwrite(data.frame(bl.dia_tree_mn1$frame[order(bl.dia_tree_mn1$frame$node),c("node","var","xval","n","loss","mean")]),
	file ="DBP_tree_FRAME_black.csv")

######################################################
## Mexican Americans
mx.sub.dt = sub.dt[which(sub.dt$mexAm %in% "1-Yes"),]

#### Use column indexes to define model for recursive partitioning (first variable in list = dependent variable):
mx.mod.rp1 = as.formula(mx.sub.dt[,c(225,416,417,419:422,424:426)],env = NULL) # Metals
mx.mod.eq1 = as.formula(mx.sub.dt[,c(225,6,413,401,403,402)],env = NULL) # Age, Age^2, sex, BMI, smoking  
mx.mod.rp2 = as.formula(mx.sub.dt[,c(226,416,417,419:422,424:426)],env = NULL) # Metals
mx.mod.eq2 = as.formula(mx.sub.dt[,c(226,6,413,401,403,402)],env = NULL) # Age, Age^2, sex, BMI, smoking

## Tree to estimate mean systolic BP within final nodes of tree  
set.seed(918375)
mx.sys_tree_mn1 <- rpms(rp_equ = mx.mod.rp1, e_equ = mx.mod.eq1, data = mx.sub.dt, weights = ~WTSA6YR, clusters = ~SDMVPSU2, strata = ~SDMVSTRA, bin_size = 54, perm_reps=2500) 
mx.sys_tree_mn1
tree_plot(mx.sys_tree_mn1,"SBP",fontcolor="black",fontname = "helvetica",arrowcolor="black",boxcolor="black")

#### Use tree to define end-nodes:
mx.sys_tree_mn1$frame[mx.sys_tree_mn1$frame$end == 'E',c("node","var","xval","n","mean")]
qtree(mx.sys_tree_mn1,title = "SBP Among Mexican Americans (n=535) - Adjusted for age, age2, sex and BMI")
fwrite(data.frame(mx.sys_tree_mn1$frame[order(mx.sys_tree_mn1$frame$node),c("node","var","xval","n","loss","mean")]),
	file ="SBP_tree_FRAME_mexams.csv")

## Tree to estimate mean diastolic BP within final nodes of tree
set.seed(918375)
mx.dia_tree_mn1 <- rpms(rp_equ = mx.mod.rp2, e_equ = mx.mod.eq2, data = mx.sub.dt, weights = ~WTSA6YR, clusters = ~SDMVPSU2, strata = ~SDMVSTRA, bin_size = 54, perm_reps=2500) 
mx.dia_tree_mn1
tree_plot(mx.dia_tree_mn1,"DBP",fontcolor="black",fontname = "helvetica",arrowcolor="black",boxcolor="black")

#### Use tree to define end-nodes:
mx.dia_tree_mn1$frame[mx.dia_tree_mn1$frame$end == 'E',c("node","var","xval","n","mean")]
qtree(mx.dia_tree_mn1,title = "DBP Among Mexican Americans (n=535) - Adjusted for age, age2, sex and BMI")
fwrite(data.frame(mx.dia_tree_mn1$frame[order(mx.dia_tree_mn1$frame$node),c("node","var","xval","n","loss","mean")]),
	file ="DBP_tree_FRAME_mexams.csv")

## Explore cotinine:
table(sub.dt$LBXCOT > 10,sub.dt$SMK_STAT,useNA="always")
table(sub.dt$LBXCOT <= 10 & sub.dt$LBXCOT >0,sub.dt$SMK_STAT,useNA="always")
